# Supplementary material for: Proteasome Inhibitors Silence Oncogenes in Multiple Myeloma through Localized Histone Deacetylase 3 Stabilization and Chromatin Condensation
Source: Cancer Res Commun. 2022 Dec 27;2(12):1693–710. doi: 10.1158/2767-9764.CRC-22-0255 (PMC9949381; doi:10.1158/2767-9764.CRC-22-0255)
Supplement: Supplementary Data SD1 — RNA-seq data for Volcano plot Fig. 1A [file crc-22-0255-s01.xlsx]

## Sheet: Sheet1
MM.1S RNA-seq data following treatment with DMSO (control) or Lactacystin (proteasome inhibitor)
Gene ID	FPKM control #1	FPKM control #2	FPKM control #3	FPKM inhibitor #1	FPKM inhibitor #2	FPKM inhibitor #3
A1BG	0	0	0	0	0	0
A1BG-AS1	0	0	0	0	0	0
A1CF	0	0.00876863	0.0108513	0	0.0178897	0.0208769
A2M	0	0.0281056	0	0	0.0532887	0.0150062
A2M-AS1	0.149713	0	0.0986469	0.758133	0.389247	0.128653
A2ML1	0	0	0	0	0	0
A2MP1	0	0	0	0	0	0.030594
A3GALT2	0	0	0.0352212	0	0	0
A4GALT	0.396083	0.265294	0.496736	0.403534	0.170136	0.680687
A4GNT	0	0	0	0	0	0
AA06	0	0	0	0	0	0
AAAS	26.4172	26.7636	28.5221	13.9844	14.473	21.2825
AACS	8.23722	8.48127	9.35941	6.61741	6.93015	8.73782
AACSP1	0	0	0	0	0	0
AADAC	0	0	0	0	0	0
AADACL2	0	0	0	0	0	0
AADACL2-AS1	0	0	0	0	0.332136	0
AADACL3	0	0	0	0	0	0
AADACL4	0	0	0	0	0	0
AADACP1	0	0	0	0	0	0
AAED1	0.242841	0.69197	0.606433	0.973114	1.29231	1.64019
AAGAB	11.795	10.8251	15.2242	10.7339	10.6901	15.3175
AAK1	3.60763	3.72376	5.03481	3.93879	4.40066	5.71351
AAMDC	4.85981	7.06907	6.15773	5.97506	4.07394	2.56538
AAMP	52.4966	55.3277	34.4271	49.7166	56.0611	34.8648
AANAT	0.361182	0.411207	0.170313	0.227938	0.443401	0
AAR2	10.9114	11.426	17.8649	17.5192	16.8958	27.2605
AARD	0	0	0	0	0	0
AARS	34.5572	33.6496	60.6691	57.9161	61.4308	109.921
AARS2	6.16931	6.63577	7.19442	7.18828	8.87792	10.2357
AARSD1,PTGES3L,PTGES3L-AARSD1	9.19812	10.4189	11.8632	15.5868	15.9323	17.5231
AASDH	2.40659	2.57417	3.23225	1.71698	1.78023	4.05049
AASDHPPT	21.4806	22.1833	25.9345	12.7462	12.6135	15.7311
AASS	1.36046	1.39254	1.80958	1.85809	1.84743	1.57512
AATF	24.7606	27.0645	27.4045	28.1684	28.5627	25.3857
AATK	0	0	0	0	0	0
AATK-AS1	0	0	0.0122776	0	0	0
ABCA1	0.151503	0.145215	2.10704	0.495171	0.383726	1.77776
ABCA10,ABCA5	3.09214	2.8752	2.18021	3.22861	3.10646	2.75593
ABCA12	0	0	0.00243035	0	0	0
ABCA13	0	0	0.0039796	0	0.00881041	0
ABCA17P	0.0207328	0.0438665	0.0281793	0.0484691	0.0403912	0.0111642
ABCA2	0.511927	0.522772	0.614965	0.817026	0.773748	1.29829
ABCA3	0.187808	0.200398	0.549963	0.230433	0.290217	0.323657
ABCA4	0	0	0	0	0.0178721	0.00990919
ABCA7	4.00816	4.08608	5.09064	10.6097	11.2593	6.07849
ABCA8	0	0	0	0	0	0
ABCA9	0.0106029	0.0111678	0.016682	0.053606	0.0220914	0.0324025
ABCB10	31.8662	33.792	26.7155	7.30796	8.94629	13.6196
ABCB4	0	0	0.0105031	0	0	0
ABCB6	13.6976	16.0558	13.5415	24.0956	27.2245	42.8049
ABCB7	5.1918	4.80994	9.37938	4.13326	4.70139	11.1495
ABCB8	9.67907	10.7399	10.2166	10.2488	10.8071	14.3938
ABCB9	2.31975	1.65312	1.72121	1.92862	1.14478	1.48784
ABCC1	9.20366	10.887	15.2079	8.19873	8.59068	18.0644
ABCC10	4.02257	5.55194	6.40757	3.15423	3.7696	5.68722
ABCC12	0	0	0	0	0	0
ABCC13	0	0	0	0	0	0
ABCC2	0.104587	0.0734097	0.151137	0.0574198	0.047311	0.217091
ABCC3	0.0165652	0	0	0.160984	0	0.00834918
ABCC4	2.45666	2.28508	3.51072	2.45017	2.17202	3.01875
ABCC5	6.49825	6.73315	4.82489	11.3785	12.3166	9.48105
ABCC5-AS1	0	0	0.066033	0	4.09387	0.264692
ABCC6	0.0520867	0.173534	0.115643	0.293911	0	0.231992
ABCC6P1	0	0	0	0	0	0.0159846
ABCC6P2	0	0	0.0663474	0	0	0
ABCC8	0	0	0	0	0	0
ABCC9	4.06626	3.92873	2.26905	11.3651	11.2785	3.17622
ABCD1	1.07678	0.815491	3.78234	3.94406	4.26761	3.9784
ABCD2	2.53361	2.31785	1.20521	3.75415	3.83274	0.977433
ABCD3	8.4415	9.4376	5.76904	5.44817	4.93345	5.31245
ABCD4	1.18174	1.06033	1.23893	2.38321	2.52487	3.14045
ABCE1	39.3247	39.083	58.1633	25.8114	26.0904	51.8972
ABCF1	13.6007	14.2555	22.2316	15.0279	15.838	21.2254
ABCF2	27.861	30.245	34.3688	47.0264	45.5096	47.6539
ABCF3	19.5703	19.1132	19.1051	26.0643	25.2691	33.6703
ABCG1	1.16454	1.26533	2.66711	3.86486	4.11715	7.06568
ABCG2	0.120252	0.0887791	0.746557	0.0884024	0	0.4846
ABCG4	0	0	0.0181374	0	0.183192	0.0121775
ABCG5	0	0	0.00936705	0	0.0658979	0
ABCG8	0	0	0.0232036	0	0.118295	0.0314099
ABHD1	0.455969	0.206914	0.477652	0.435531	0.483978	0.448173
ABHD10	7.88685	8.63818	8.68862	3.21471	2.78723	4.32182
ABHD11	8.64359	9.18117	13.1442	11.5576	9.90482	12.0719
ABHD12	59.2699	62.6158	65.6909	37.3974	38.8116	55.0498
ABHD12B	0	0	0	0	0	0
ABHD13	1.76862	1.97445	3.46804	2.00411	2.3826	3.21055
ABHD14B	18.4993	19.6375	22.4255	13.1704	13.009	18.323
ABHD15	6.16483	6.09447	8.07892	4.70963	4.08836	2.96215
ABHD16A	0	0	8.91634	0	0	8.33966
ABHD16B	2.10103	2.32199	3.00137	10.4813	9.34312	3.28738
ABHD17A	43.6767	44.2028	61.1866	58.4969	59.6472	59.7315
ABHD17B	10.8215	13.1155	15.2189	28.5716	28.533	23.1525
ABHD17C	7.15455	7.18665	9.24008	3.59385	3.66355	3.33649
ABHD2	33.8444	35.2284	46.0543	33.6938	33.7806	54.7918
ABHD3	13.613	12.2245	22.313	50.0175	50.2903	82.2597
ABHD4	7.70488	7.86245	4.38314	16.0008	16.9344	20.7469
ABHD5	4.46809	4.63289	4.61575	5.51995	5.09892	4.75281
ABHD6	2.67656	2.50014	5.7565	1.33788	2.48653	4.43329
ABHD8	5.2488	6.64568	4.72092	4.88732	4.9202	3.98295
ABI1	14.8556	14.4781	19.3227	14.5905	15.5012	20.1646
ABI2	7.8838	9.41582	8.07586	5.67532	6.2998	6.64403
ABI3	0	0	0	0	0	0.0197724
ABI3BP	0.0953123	0.0283582	0.0274508	0.10196	0.194281	0.248853
ABL1	4.35241	4.57068	7.78005	3.29445	4.45154	5.8974
ABL2	8.82542	9.55529	7.64763	8.84841	8.22585	6.11326
ABLIM1	4.82937	4.83978	10.285	2.97733	3.47873	8.45269
ABLIM2	0	0	0.0157926	0	0	0
ABLIM3	0.0157338	0.0499642	0.00413473	0.0362905	0	0.0581702
ABO	0	0	0	0	0	0
ABR	15.5062	16.372	33.3472	9.5939	8.9349	19.7226
ABRACL	27.8907	32.5491	20.699	18.382	17.8865	12.6422
ABT1	16.5949	18.1804	23.2205	14.4736	13.0725	21.3532
ABTB1	5.84161	6.68923	4.63411	4.76726	5.41362	2.88553
ABTB2	0.358679	0.321754	1.41993	5.81191	5.51656	1.02926
AC093375.1	0	0.0450149	0	0	0	0
ACAA1	9.16501	9.12181	8.5812	9.65264	9.32528	7.53845
ACAA2	18.4869	19.6373	34.4601	14.4733	14.2756	25.9447
ACACA	5.696	6.12613	12.6175	5.33792	5.13401	10.3987
ACACB	3.53172	4.00154	3.50534	3.25605	3.80503	5.68765
ACAD10	0.975541	1.08029	1.21039	1.25401	1.11865	2.03913
ACAD8	8.3417	7.7073	8.05111	7.22119	7.75684	8.53302
ACAD9	13.4398	15.2339	19.6325	14.4127	13.5692	19.8254
ACADL	0	0	0.00981521	0	0	0
ACADM	23.5841	24.2408	13.1538	18.0541	16.2617	10.1879
ACADS	2.49715	3.1875	1.9252	1.11848	0.852066	1.45562
ACADSB	2.06671	2.13632	3.27058	1.13413	1.22572	2.45323
ACADVL	66.524	67.1004	75.8532	99.4912	114.936	127.709
ACAN	0	0	0	0	0	0
ACAP1	13.7042	12.3411	11.6064	12.5552	12.8077	12.9493
ACAP2	14.704	14.6023	15.3375	19.1032	21.2657	26.2116
ACAP3	11.4669	12.1915	10.6422	11.8098	11.9932	9.03973
ACAT1	29.3645	29.3255	51.1145	22.0123	24.3462	44.0698
ACAT2	19.4084	17.0912	17.3832	10.943	11.3034	12.4571
ACBD3	22.9553	24.3372	16.0625	39.2269	40.5329	48.0179
ACBD4	4.67585	5.91317	5.00807	4.15931	3.11163	4.03774
ACBD5	3.22459	3.52394	5.67296	2.44362	3.27782	4.26479
ACBD6	38.9241	39.1629	32.8101	41.4994	41.5568	32.6856
ACBD7	0.701929	0.569685	2.69943	0.355512	0.195424	1.52781
ACCS	0.443494	0.477219	0.533036	0.905303	0.831703	0.675585
ACCSL	0	0	0	0	0	0
ACD	11.2675	10.4844	18.7496	11.9074	12.4	11.7417
ACE	0	0	0	0	0	0
ACE2	0	0	0.00551341	0	0	0
ACER1	0	0	0	0	0	0
ACER2	0.421193	0.286098	0.419055	1.04278	0.987773	0.480678
ACER3	3.69627	4.0687	6.33821	3.57278	2.8619	5.55312
ACHE	0.0405072	0	0.00874093	0.574312	0.207773	0
ACIN1	14.0981	14.9905	19.0409	20.3941	25.3771	23.2812
ACKR1	0	0	0	0	0	0
ACKR3	0	0	0	0	0	0
ACKR4	0.606271	0.457909	1.57741	0.886015	0.285947	1.1903
ACLY	49.4904	50.0238	47.5922	28.0903	32.0176	33.5475
ACMSD	0	0	0	0	0	0.0669438
ACN9	1.95418	1.85915	4.49991	1.55033	1.60793	2.66681
ACO1	5.484	6.08331	8.23702	5.15257	5.10981	11.0523
ACO2	36.9274	35.8572	36.4556	46.3608	45.7332	59.253
ACOT1	0	0	0	0	0	0
ACOT11	0.394679	0.405022	0.019857	0.712132	0.457177	0.11956
ACOT12	0	0.0396632	0.0536791	0	0	0.1262
ACOT13	5.12055	4.95406	6.24629	6.94336	6.48314	10.192
ACOT2	0	0	0	0	0	0
ACOT4	0	0	0	0	0	0.0314081
ACOT6	0	0.0946637	0	0	0.360674	0.471185
ACOT7	43.8698	47.0988	22.9896	52.7964	58.0346	39.9601
ACOT8	8.10301	8.21169	10.5283	5.52506	8.2499	10.8766
ACOT9	5.48149	5.78384	7.39567	7.42762	9.37979	9.58515
ACOX1	6.13955	6.0323	5.07751	7.10143	6.86954	7.69108
ACOX3	3.54284	3.60332	4.82693	3.04943	2.37555	5.46263
ACOXL	7.04602	7.03567	12.5273	5.80701	5.51462	9.54187
ACP1	62.5149	57.3135	55.462	58.2156	61.6503	70.274
ACP2	11.3526	11.4691	12.9052	10.8076	9.49329	12.0999
ACP5	0.062792	0.0680499	0.575867	0.140033	0	0.711885
ACP6	13.4116	14.9203	10.5415	10.8053	8.25126	7.68506
ACPP	0	0	0.00673977	0	0	0
ACPT	0.39712	0.529918	0.125042	0.385967	1.14186	0.0843658
ACR	0	0	0.0150121	0	0	0.0905879
ACRC	0.266298	0.264615	0.374015	0.710746	1.47078	1.41207
ACRV1	0.424533	0.291803	0.316441	0.418211	0	0.143268
ACSBG1	0.0251464	0.0269574	0.057039	0.0559958	0.0935093	0.0383905
ACSBG2	0.0463628	0.025003	0.0875639	0.112877	0.0470587	0.0140465
ACSF2	0.917686	1.06835	2.86137	0.865134	0.715991	2.5532
ACSF3	3.19188	3.23974	4.5109	3.3692	2.64958	4.3601
ACSL1	4.08926	3.85412	6.17367	4.87823	5.1457	7.97132
ACSL3	13.3241	13.3055	16.489	12.1455	14.2054	18.615
ACSL4	7.86036	7.72472	11.9361	6.93054	8.27569	11.6434
ACSL5	9.4541	10.929	12.7377	9.29693	9.49584	13.1851
ACSM1	0	0	0.00817557	0	0	0.0164825
ACSM2A	0	0	0	0	0	0
ACSM2B	0	0	0	0	0	0
ACSM3	1.07214	1.52269	1.63495	0.996078	1.31747	1.48858
ACSM4	0	0	0	0	0	0
ACSM5	0	0	0.0235872	0	0	0.0316789
ACSS1	18.836	21.3219	31.1634	10.6169	11.1256	18.2768
ACSS2	2.82644	3.14484	4.50364	2.46424	2.76126	4.01095
ACSS3	0	0	0	0	0	0
ACTB	1833.42	1952.34	2435.07	987.436	1035.6	1760.96
ACTBL2	0	0	0	0	0.174926	0
ACTC1	0	0	0	0	0	0
ACTG1	1260.42	1338.62	1239.86	619.205	619.04	826.722
ACTG1P4	0.191584	0.0815927	0.101231	0.0888134	0	0.140975
ACTL10	2.72078	2.54398	3.70175	20.3116	18.9143	3.82244
ACTL6A	46.439	49.2923	62.2593	26.5799	28.4679	32.525
ACTL6B	0	0	0	0	0	0
ACTL7A	0	0	0.0350232	0	0	0.0240417
ACTL7B	0	0	0	0	0	0
ACTL9	0	0	0	0	0	0
ACTN1	0.194461	0.152373	0.057037	0.116327	0.226881	0.0982172
ACTN1-AS1	0	0	0	0	0	0
ACTN2	0	0	0	0	0.027756	0.0080678
ACTN4	46.7801	49.0857	59.338	53.9524	54.8067	57.6884
ACTR10	5.81929	7.03096	6.73946	11.9105	12.9589	10.701
ACTR1A	12.1476	14.6274	19.7859	13.9207	14.3052	23.4199
ACTR1B	34.1346	35.4312	29.5569	19.699	23.2776	21.2664
ACTR2	100.093	104.695	90.0119	84.2538	85.8241	80.5554
ACTR3	60.1486	61.9317	70.4288	46.5323	46.4285	61.7384
ACTR3B	4.1203	3.45267	3.63565	2.55972	2.18132	2.06425
ACTR3BP5	0	0	0.0134011	0	0	0
ACTR3C	2.24087	2.6375	2.74281	8.83907	9.10359	6.68943
ACTR5	2.89587	2.93192	4.30433	2.56103	3.61006	4.788
ACTR6	9.55153	8.75373	5.46987	9.13449	7.18632	6.76541
ACTR8	10.0006	10.9667	6.54755	9.09975	8.61377	7.29104
ACTRT1	0	0	0	0	0	0
ACTRT2	0	0	0	0	0	0
ACTRT3	0.265975	0.330108	0.328345	57.4328	54.4688	29.4005
ACVR1	1.65967	2.22626	2.01069	1.65859	1.4381	1.80907
ACVR1B	0.758472	0.816537	1.32128	1.12107	0.970742	1.80291
ACVR1C	1.30739	1.44291	1.10414	1.43138	1.21712	1.16087
ACVR2A	1.48806	1.4116	0.995783	2.22763	1.97677	1.1057
ACVR2B	2.58325	2.63201	1.45227	1.61095	1.42199	0.978198
ACVR2B-AS1	0.197184	0.242202	0.148616	0.159956	0.527369	0.0732105
ACY3	0.0824391	0.610311	1.91826	1.02596	0.143564	1.35694
ACYP1	4.83111	6.04111	5.94517	4.36041	2.97311	3.1982
ACYP2	9.64427	10.0508	2.0622	15.8918	16.2654	2.38003
ADA	50.1986	46.6786	88.6224	35.821	35.6835	62.0706
ADAD1	0	0	0	0	0	0
ADAL	3.1521	2.85472	3.71987	2.94689	2.37137	2.36729
ADAM10	37.4919	38.6126	70.3908	18.3363	19.8206	38.4193
ADAM11	0.139051	0.147863	0.192239	0.384612	0.357846	0.281643
ADAM15	57.7215	62.3464	76.2314	51.4342	53.1116	83.7449
ADAM17	7.06306	7.40731	9.00927	12.6656	13.6989	20.941
ADAM18	0	0	0	0	0	0
ADAM1A	0.690198	0.831925	1.22791	0.849186	0.700945	0.905117
ADAM2	0	0	0	0	0	0
ADAM20P1	0	0	0	0	0	0.0141911
ADAM21	0	0.0278055	0.128175	0	0.0546905	0.0938755
ADAM21P1	0	0	0.0204731	0	0.0703749	0.0199905
ADAM22	3.0863	3.77787	1.72484	2.07124	2.68997	1.68067
ADAM23	3.08477	2.91638	6.17192	4.39141	4.10209	9.6583
ADAM28	3.06917	3.04568	6.57343	2.92102	4.34283	6.76387
ADAM32	0	0	0.0908102	0	0.0540222	0.15925
ADAM33	0	0	0.119114	0	0	0.103179
ADAM3A	0	0	0	0	0	0
ADAM5	0	0	0	0	0	0
ADAM6	0	0	0	0	0	0
ADAM7	0	0	0	0	0	0
ADAM8	55.2896	57.6534	92.1058	56.9622	57.8379	81.258
ADAM9	8.10189	8.44817	15.9298	22.123	22.0935	34.1006
ADAMDEC1	0	0	0	0	0	0
ADAMTS1	0.0329161	0.0520593	0.0902769	1.32304	1.22847	0.469076
ADAMTS10	0	0	0	0	0	0.0218538
ADAMTS12	0	0	0	0	0	0
ADAMTS13	0.0596107	0.101125	0.0922149	0.738701	0.665484	0.0869447
ADAMTS14	0.0155995	0.0167134	0.0108804	0.0674029	0.0281865	0.0148287
ADAMTS15	1.31222	1.17002	0.78098	1.23458	0.862222	0.348048
ADAMTS16	0	0	0	0	0	0
ADAMTS17	0.0816929	0.100759	0.312962	0.5326	0.297318	0.372507
ADAMTS18	0	0	0	0	0	0
ADAMTS19	0.340484	0.399859	0.412813	0.529483	0.410643	0.334702
ADAMTS3	0.394146	0.49566	0.322447	1.61943	2.37582	1.18771
ADAMTS5	0	0	0	0	0	0.00517515
ADAMTS6	0.0191194	0.0199105	0.0727934	0.0945401	0.0194766	0.0226223
ADAMTS7P1	0	0	0	0	0	0.00853758
ADAMTS9	0	0	0.00736219	0	0.0171084	0
ADAMTS9-AS2	0	0	0	0	0	0
ADAMTSL1	0	0	0	0	0	0
ADAMTSL2	0.615276	0.776406	0	1.72125	1.49546	0
ADAMTSL4	0.0709843	0.101366	0.0983709	0.606728	0.338692	0.136647
ADAMTSL5	0.117946	0.209611	0.273615	0.16436	0.276061	0.287905
ADAR	102.913	103.721	131.858	78.1203	85.6071	146.039
ADARB1	1.24324	1.52601	0.0334368	0.855711	0.883224	0.0122775
ADARB2	0	0	0.00507075	0	0	0
ADARB2-AS1	0	0	0.123669	0	0	0.164785
ADAT1	2.84839	2.96639	3.30106	2.18776	2.32901	2.8082
ADAT2	1.25777	1.25144	1.56324	0.556295	0.953096	0.968197
ADAT3,SCAMP4	25.3455	25.4263	39.198	17.6037	20.197	30.6151
ADC	0.173489	0.046468	0.157597	1.86016	2.10536	0.295325
ADCK1	0.605234	1.121	0.968659	0.340602	0.480105	0.591822
ADCK2	21.5336	21.616	20.3745	43.5504	43.5539	29.9249
ADCK3	37.6253	43.7941	29.7673	28.6931	29.0547	31.4329
ADCK4	3.99616	3.71837	3.62467	6.57334	5.48763	4.09704
ADCK5	3.62088	3.46665	3.51213	4.06966	4.5044	3.25528
ADCY1	5.49815	6.26221	12.3094	5.55979	8.03962	13.0996
ADCY10	0	0.0399297	0.0231808	0	0.0780043	0.0137267
ADCY3	47.5161	49.9962	45.9311	30.9203	30.8135	29.7171
ADCY4	0	0	0.00590541	0	0.0895744	0.0120413
ADCY5	0.285325	0.289452	0.150768	0.304446	0.141237	0.360125
ADCY6	6.22154	6.66163	3.97671	3.70298	3.76371	3.57052
ADCY7	19.056	19.9079	18.2614	36.4635	36.9418	52.1296
ADCY8	0	0	0	0	0	0
ADCY9	0.0115121	0	0.350015	0.0502887	0	0.449087
ADCYAP1	0	0	0	0	0	0
ADCYAP1R1	0	0	0	0	0	0
ADD1	29.059	31.4523	41.1685	23.0134	25.3561	41.1442
ADD2	4.36095	4.61435	11.7912	3.91732	3.29712	9.14384
ADD3	8.53375	8.94	11.5015	6.87779	7.04146	11.0736
ADGB	0	0.0114601	0	0	0	0
ADH1A	0	0	0	0	0	0
ADH1B	0	0	0	0	0	0
ADH1C	0	0	0	0	0.0903888	0.0518163
ADH4	0	0	0	0	0	0
ADH5	3.71618	3.62694	3.39035	2.41552	2.64497	3.74496
ADH6	0	0	0	0	0	0
ADH7	0	0	0	0	0	0
ADHFE1	0	0	0.012028	0	0	0.0472446
ADI1	78.2085	80.2446	48.0944	58.6314	60.7135	40.3613
ADIG	0	0	0	0	0	0
ADIPOQ	0	0	0	0	0	0
ADIPOQ-AS1	0	0	0	0	0	0
ADIPOR1	102.581	106.569	87.0782	78.6681	78.8106	72.4041
ADIPOR2	26.0066	27.755	35.3386	31.0055	29.7966	42.6289
ADK	8.32801	8.67944	8.28869	9.0489	7.91674	9.10621
ADM	90.7258	96.0795	82.5073	333.571	316.878	163.833
ADM2	0.174317	0.341528	0.591762	17.2301	18.0639	25.1744
ADM5	0.412096	0.499181	0.419738	0.495416	0.415602	0.241576
ADNP	18.2717	19.2645	43.5906	13.3537	14.7122	30.2183
ADNP2	3.58743	3.26697	9.97226	7.01835	7.25691	15.2282
ADO	8.65466	9.55638	10.9409	7.90001	6.68897	7.14053
ADORA2A-AS1	1.35045	1.59972	1.20319	1.86021	2.53613	1.24518
ADORA2B	0.225023	0	0.117149	0.251252	0.10521	0.232556
ADORA3	0	0	0.0279364	0	0.0769449	0
ADPGK	26.7289	25.7135	41.1672	31.6814	35.0054	62.3451
ADPGK-AS1	1.10954	0.972656	2.04945	10.9856	11.5076	3.77648
ADPRH	0.378408	0.21742	1.16414	1.04688	0.796009	1.34283
ADPRHL2	17.4114	19.1365	13.7233	19.1539	19.2886	15.4147
ADPRM	1.35802	1.23375	1.89645	2.61498	2.77406	3.94782
ADRA1D	0	0	0	0	0	0
ADRA2B	0.145574	0.0626966	0.0288285	0.129074	0.216281	0.0293044
ADRA2C	0	0	0	0	0	0
ADRB1	0.133861	0.0468369	0.022546	0.562055	0.554369	0.136612
ADRB2	13.9283	14.6446	22.8903	63.8053	61.0576	18.9076
ADRB3	0	0	0	0	0	0
ADRBK1	95.0044	95.2764	138.469	104.33	105.13	150.363
ADRBK2	0.480707	0.57925	0.907644	1.73692	1.66533	1.73593
ADRM1	67.2934	73.8736	135.169	140.403	144.491	223.19
ADSL	41.8882	41.4335	43.8595	34.0153	36.8368	52.2615
ADSS	38.0182	38.8729	36.4823	27.0635	24.9072	18.9002
ADTRP	1.84232	1.32825	7.56188	3.64485	3.2508	13.6052
AEBP2	6.43172	6.47479	6.36528	6.34153	7.07759	6.12987
AEN	20.9869	20.5172	31.248	39.8834	40.8132	39.7457
AES	5.69535	7.26277	0.106802	11.0407	10.8135	0.0818361
AFAP1	0.190317	0.117592	1.43842	0.354287	0.547361	2.38408
AFAP1-AS1	1.24146	1.06117	15.9433	0.711803	1.3202	13.494
AFAP1L1	0.0162143	0.0172984	0.0170124	0.038	0.157831	0.0714119
AFAP1L2	0.286331	0.284602	0.493293	0.0765412	0	0.316169
AFF1	21.5342	21.9593	24.4735	27.2766	27.2042	41.4614
AFF2	0.015464	0.00598517	0.0520345	0.0287866	0.0314394	0.0357218
AFF3	0.00896324	0.00943253	0.00243537	0.0211242	0.0349301	0
AFF4	9.98792	9.46925	12.1219	15.1885	14.3742	19.8837
AFG3L1P	1.50622	1.40749	1.33729	1.96201	2.33568	1.69816
AFG3L2	23.3702	22.6443	42.1164	16.4544	16.787	28.338
AFM	0	0	0	0	0	0
AFMID	5.83976	7.01059	6.88621	5.71271	4.16187	3.71838
AFP	0	0	0	0	0	0
AFTPH	21.0455	21.175	18.1929	24.2982	25.6297	25.3616
AGA	6.42762	7.99759	8.2366	5.73019	6.53406	9.30571
AGAP1	7.7029	7.18538	18.1202	16.2536	13.847	17.0127
AGAP2	8.44222	9.19606	7.1379	7.91003	7.916	7.33861
AGAP2-AS1	5.12392	4.51637	3.11124	4.84248	5.15689	2.09804
AGAP3	22.0593	22.6732	39.0062	22.5125	21.0069	24.2628
AGAP4	0.304909	0.512307	1.02643	0.297216	0.638676	2.00089
AGAP5	0.468222	0.498829	1.39373	0.707328	1.48813	2.80951
AGAP6	1.27358	1.40214	4.23339	2.35358	3.895	6.13393
AGAP9	0	0.0302021	0.112855	0	0	0.0749198
AGBL1	0	0	0.0105904	0	0	0.0210432
AGBL1-AS1	0	0	0	0	0	0
AGBL3	0.0655374	0.0858184	0.0658819	0.124213	0.101875	0.0999395
AGBL4	0	0	0	0	0	0
AGBL4-IT1	0	0	0	0	0	0
AGBL5	10.4026	13.0686	14.0975	11.0219	10.9234	13.947
AGER	0	0.23921	0.340261	0	0.269345	0.197969
AGFG2	1.88437	1.53299	2.41637	1.1659	1.79607	1.39271
AGGF1	7.11783	7.53522	9.68056	5.86499	4.82168	8.48095
AGK	16.9955	18.1369	23.0126	15.6002	18.0676	24.4037
AGL	2.5028	2.45117	1.63131	1.23745	1.53879	1.29695
AGMAT	13.8151	14.3578	10.9033	8.46151	8.87572	6.80325
AGMO	0	0	0	0	0	0
AGO1	9.06797	10.2293	6.59712	5.35362	5.77303	5.97757
AGO2	16.9397	17.6579	23.2432	20.7025	20.9381	25.9983
AGO3	4.80305	5.1559	4.21803	6.69471	7.55225	5.32649
AGO4	2.9178	3.22814	1.6839	1.121	1.35703	1.24955
AGPAT2	0.406215	0.631109	0.156439	0.64465	0.901	0.177239
AGPAT3	18.5652	19.4678	54.0003	11.9636	13.0734	35.4721
AGPAT4	0.178896	0.128798	0.105039	0.249699	0.394335	0.0745037
AGPAT4-IT1	0	0	0	0	0.106344	0
AGPAT5	18.5407	18.6379	25.3516	8.59744	9.47894	13.0711
AGPAT6	7.45142	8.38586	10.2896	6.93134	7.54388	9.34622
AGPAT9	0.260621	0.479036	0.585648	1.46537	1.84791	2.93469
AGPS	12.8527	13.5229	9.58046	9.78558	10.235	9.56323
AGR2	0	0	0	0	0	0
AGR3	0	0	0	0	0	0
AGRN	0.231608	0.306342	0.299133	0.17101	0.610745	0.255486
AGRP	0.155266	0	0.26331	1.64712	1.10237	0.0751708
AGTPBP1	9.79536	9.1115	14.9661	18.2558	17.5069	31.2899
AGTR1	0	0	0	0	0	0
AGTR2	0	0	0	0	0	0
AGTRAP	29.6897	33.5684	33.7694	16.6299	18.4543	23.4081
AGXT	0	0	0	0	0	0
AGXT2	0	0	0	0	0	0
AHCTF1	21.7513	23.1639	37.1081	19.7855	19.1444	28.2311
AHCTF1P1	0.10188	0.0985323	0.252918	0.461226	0.455149	0.219913
AHCY	44.1581	46.7323	64.1928	43.9012	42.9372	62.6278
AHCYL1	10.4582	11.3256	10.174	8.26895	9.10412	11.4061
AHCYL2	5.54592	5.85159	5.39548	11.9773	12.2298	12.1842
AHDC1	1.19314	1.21329	1.25061	1.11773	1.368	1.39243
AHI1	2.15856	2.51743	3.31584	1.4488	2.03275	2.60488
AHNAK	10.0376	10.4374	0.823075	9.06472	9.52511	0.939806
AHR	4.14262	3.99729	2.92559	6.14681	6.46056	1.59746
AHRR,PDCD6	43.5168	44.8539	42.5738	34.7687	37.1291	41.6081
AHSA1	46.6501	46.4954	37.8211	208.713	215.845	211.294
AHSA2	3.21226	2.89603	4.26205	15.7429	17.6558	19.1802
AHSG	0	0	0.0131073	0	0	0.0522259
AHSP	0	0	0	0	0	0
AICDA	0	0	0	0	0	0
AIDA	31.1505	32.6102	21.4785	20.7184	20.0339	18.4988
AIF1	0	0	0	0	0	0
AIF1L	0.723725	0.658993	0.0121429	0.835246	0.821525	0.060551
AIFM1	11.3582	12.0071	19.9413	10.4027	11.1924	18.6783
AIFM2	4.4157	5.1222	4.79475	13.7623	14.4381	21.3293
AIFM3	0.0390646	0	0.0831654	0.0824999	0.208545	0.0377196
AIG1	10.7875	10.8792	11.2317	10.1538	7.90235	13.7893
AIM1L	0.073989	0.0958228	0.0569739	0.161547	0.161863	0.0576506
AIM2	7.41609	9.05089	2.92006	11.951	13.6559	7.53822
AIMP1	13.3653	13.3054	18.9535	11.8759	12.1536	17.2412
AIMP2	19.6416	20.493	26.6342	14.7234	14.3772	21.6183
AIP	17.2054	20.2298	15.8696	24.5486	25.9535	22.4602
AIPL1	0	0	0	0	0.107713	0
AIRN	0.187962	0.199349	0.121696	0.390794	0.39575	0.234771
AJUBA	0.237174	0.177957	0.0875668	0.312521	0.537191	0.29217
AK1	1.0807	1.51478	2.15709	1.66121	2.04403	1.91677
AK2	60.2631	60.6343	58.5367	56.7123	55.04	60.4605
AK3	14.4579	14.4836	14.7327	10.6363	9.71461	11.647
AK4	6.90363	7.48654	1.65769	3.72776	3.46962	1.12146
AK5	0.080394	0.126115	0.0411018	0.241033	0.199146	0.0581454
AK6,TAF9	57.0984	58.6359	69.234	58.0699	64.476	64.5236
AK7	0.0590859	0	0	0.0481807	0	0
AK9	0.578595	0.569975	0.696483	0.131325	0.498588	0.506986
AKAP1	17.9439	18.706	27.5631	9.62163	10.4753	13.2535
AKAP10	7.28331	7.16065	9.00418	9.14704	9.66482	11.2723
AKAP11	3.84473	4.06588	5.40239	3.16962	2.76336	3.83843
AKAP12	0	0.0510283	0.0265156	0	0.0406428	0.0161818
AKAP13	6.57085	7.41903	10.7617	4.40041	4.76213	9.11719
AKAP14	0	0	0	0	0.363902	0
AKAP17A,ASMT	0	0	0	0	0	0
AKAP2,PALM2,PALM2-AKAP2	54.5546	53.7891	41.833	18.6065	20.7356	21.5839
AKAP3	0.0701864	0.0559823	0.158181	0.127417	0.245041	0.0710821
AKAP4	0	0	0	0	0	0
AKAP5	0.587298	0.513492	0.51678	0.228866	0.351537	0.363814
AKAP6	0.904873	0.750747	0.215851	0.454477	0.481708	0.124165
AKAP7	2.03248	1.30603	1.33312	0.964797	0.690349	1.11433
AKAP8	10.3211	10.171	19.1193	14.0897	13.4691	19.1531
AKAP8L	8.47965	8.25762	13.1917	15.4362	17.3196	19.1483
AKAP9	7.55755	7.7363	6.49679	8.33809	9.66171	9.46994
AKIP1	10.8985	11.0092	8.58047	6.58224	10.4277	7.26619
AKIRIN1	28.8268	28.8162	26.3835	38.2448	41.3019	26.6521
AKIRIN2	17.5011	18.1599	15.7399	35.6885	36.487	26.3176
AKNA	16.0283	16.7709	32.8219	11.8347	12.9488	23.4345
AKNAD1	0	0	0	0	0	0
AKR1A1	45.5174	51.6809	25.5596	39.6842	43.0937	23.8781
AKR1B1	105.281	117.116	115.972	148.61	147.642	151.98
AKR1B15	0	0	0	0	0	0
AKR1C1	0	0	0	0	0.21373	0.0609272
AKR1C3	1.35619	1.3555	0.722071	4.34312	1.73202	2.78916
AKR1C4	0	0	0	0	0	0.0311012
AKR1C6P	0	0	0	0	0	0
AKR1CL1	0	0	0	0	0	0
AKR1D1	0	0	0	0	0	0
AKR7A2	16.4132	16.8543	13.0143	12.9218	11.3366	10.2323
AKR7A2P1	0.253991	0.421872	0.418274	0.147961	0.61534	0.616275
AKR7L	0.126003	0.0368193	0.183472	0.220498	0.12204	0.155785
AKT1	21.1637	21.785	21.9875	16.9902	17.5207	15.4604
AKT1S1	13.2829	14.567	13.8035	54.1921	53.0836	21.3079
AKT2	19.8519	21.1928	31.4961	19.0249	20.4364	26.748
AKT3	15.8923	15.2641	6.64613	12.6856	13.319	6.79684
AKTIP	5.93395	6.38238	10.3792	5.80122	5.97976	10.5179
ALAD	4.6076	5.17672	6.34404	2.43915	2.55847	4.37679
ALAS1	11.9939	13.3884	17.1977	17.7182	16.9626	21.9648
ALAS2	0.0824528	0	0.0325831	0.0951866	0	0
ALB	0	0	0	0	0	0.0200662
ALCAM	7.5517	7.24144	6.84183	5.22612	4.93727	3.92498
ALDH16A1	17.9253	18.6842	12.9312	21.5774	25.5709	10.9805
ALDH18A1	16.4632	18.117	29.5248	12.8059	13.9099	22.9937
ALDH1A1	0	0	0	0	0	0
ALDH1A2	0	0	0.0209485	0	0	0.0245446
ALDH1A3	0.115087	0.146264	0.185986	0.21581	0.179368	0.179494
ALDH1B1	12.5584	14.2498	25.6381	3.82205	4.9554	9.13213
ALDH1L1-AS1	0	0	0	0	0	0
ALDH1L1-AS2	0	0	0	0	0	0
ALDH1L2	2.45915	2.43361	7.73207	9.46419	11.0798	20.6774
ALDH2	0	0.0906759	0.181837	0	0	0.235941
ALDH3A1	0	0	0	0	0	0
ALDH3A2	11.2842	10.181	14.503	5.44878	6.04472	12.1986
ALDH3B1	2.81851	3.07755	4.30309	2.01449	3.32635	3.47033
ALDH3B2	0	0	0	0	0.0610494	0.159451
ALDH4A1	3.56033	4.46274	2.62965	3.55015	2.36603	2.23001
ALDH5A1	14.6287	14.1223	14.4444	6.4483	6.41071	9.48549
ALDH6A1	4.40414	4.54682	6.72124	2.1262	2.03102	4.63879
ALDH8A1	0.164524	0.21256	0.386862	0.313467	0.260519	0.693256
ALDH9A1	36.9407	34.0325	16.3944	24.124	22.659	14.8873
ALDOA	398.827	416.898	401.329	565.52	585.102	644.204
ALDOB	0.566462	0.449202	0.863293	0.372779	0.36909	0.361872
ALDOC	7.47499	7.46155	10.2806	11.6667	9.66442	10.9658
ALG1	5.95405	6.32164	8.53811	4.15241	4.27278	7.86691
ALG10	6.58408	7.41094	6.19404	2.65224	1.97879	3.26277
ALG10B	2.82932	2.85131	2.66529	1.52707	1.49932	1.47585
ALG11,UTP14C	2.30497	3.06726	4.35296	3.27241	4.91647	4.56573
ALG12	5.61649	5.70357	6.78576	3.67394	5.52926	9.65095
ALG13	3.43336	3.97807	4.94528	6.58405	6.29369	6.2332
ALG14	3.38327	3.1735	3.6675	2.2192	2.38757	4.05004
ALG1L	1.44181	1.00813	0.969533	0.301765	0	0.549754
ALG1L2	0.0931141	0.104214	0.168704	1.96706	0.364584	0.0981765
ALG1L9P	0.544917	0.771201	0.575602	1.9922	1.45466	0.716068
ALG2	12.2932	14.8518	21.4217	12.7248	14.0395	16.1046
ALG3	86.7553	89.7169	88.8042	64.9749	69.0703	92.6403
ALG5	11.2561	11.971	24.2609	14.3272	13.4699	24.5866
ALG6	10.9539	11.814	6.12075	4.22762	5.12795	4.03213
ALG8	44.2106	43.5749	67.1654	23.6707	27.0157	52.7397
ALG9	5.21836	4.84302	11.3077	3.55961	3.85262	9.33473
ALK	0.0125546	0	0	0.0274562	0.0458736	0
ALKBH1	1.55541	1.99683	2.56186	3.38863	3.09647	3.16917
ALKBH2	16.8134	14.1557	25.3436	11.3287	10.204	21.0467
ALKBH3	6.63139	6.81707	8.03993	14.8215	15.6407	15.3709
ALKBH3-AS1	0.0861338	0.277553	0.20803	0.300078	0.184409	0.339352
ALKBH4	4.48516	6.37602	7.86309	4.29741	3.28563	6.07483
ALKBH5	62.7903	64.9422	81.7411	57.7182	59.8429	96.3667
ALKBH6	7.47713	9.66638	10.5719	23.9594	33.6051	39.6718
ALKBH7	16.3605	18.5559	29.4106	26.2922	25.805	34.3255
ALKBH8	2.7343	2.63933	6.31707	3.31042	2.69193	8.91269
ALLC	0	0	0	0	0	0
ALMS1	5.56326	5.73656	7.46369	4.85984	4.81218	5.36196
ALMS1-IT1	0.932047	0.731655	0.89002	0.243571	0.498659	0.32078
ALMS1P	0	0.0395482	0.0415722	0	0	0.125503
ALOX12	0.1739	0.596611	0.242012	0.847837	1.28914	0.207506
ALOX12P2	3.08099	3.42275	3.38908	20.2462	18.5506	18.2089
ALOX15B	0	0	0	0	0	0
ALOX15P1	0.151473	0.336874	0.409453	0.703963	0.881692	0.56577
ALOX5	1.0612	1.58612	0.943055	0.909624	1.0614	0.812741
ALOX5AP	1.5389	2.1651	10.5009	2.96346	2.01405	15.9304
ALPI	0	0	0	0	0	0
ALPK1	0.52366	0.410334	0.4005	0.422432	0.432467	0.297792
ALPK3	0.0137674	0.0146332	0.0628445	0.0617845	0.0128529	0.109273
ALPL	0	0	0	0	0	0
ALPP	0	0	0	0	0	0.0139414
ALS2	5.29128	4.64364	5.08193	5.78482	8.14851	11.5917
ALS2CL	0.0505294	0.0539973	0.101371	0.254338	0.242666	0.289865
ALS2CR11	0.038381	0	0.00333143	0.0571236	0.0786573	0
ALS2CR12	0.3313	0.268746	0.332898	0.340745	0.694941	0.681185
ALX1	0	0	0.0482162	0	0	0.256337
ALX3	1.05546	0.433587	0.460537	0.33151	0.557187	0.501973
ALX4	0.0812843	0.0173214	0.0720396	0.0360345	0.0600376	0.0728125
ALYREF	163.153	154.908	191.879	125.992	140.454	189.415
AMBN	0	0	0.0201476	0	0.0731069	0.0794582
AMBRA1	8.21729	9.24053	9.1238	9.24733	9.46101	11.708
AMD1	51.0995	53.3088	116.263	33.159	32.4722	27.8928
AMDHD1	0.307658	0.36443	0.392757	0.268927	0.373626	0.385191
AMDHD2	12.4165	14.2431	23.0307	11.9522	11.6654	20.4217
AMELX	0	0	0.0626449	0	1.05575	0
AMELY	0	0	0	0	0	0
AMER1	1.9938	1.74086	2.83082	0.612057	0.947302	1.03304
AMER2	0	0	0	0	0	0
AMER3	0	0	0	0	0	0
AMFR	19.097	18.8511	26.2839	16.1173	18.8536	30.2567
AMHR2	0	0	0	0	0	0
AMICA1	0.0322817	0	0	0.0791469	0	0.0312717
AMIGO1	0.503309	0.301585	0.513617	0.563948	0.470273	0.430616
AMIGO2	0	0	0.0324629	0	0	0.0316527
AMIGO3	3.56062	4.71183	5.54046	4.80408	6.76899	6.26084
AMMECR1	6.71969	7.09087	5.48529	5.21095	5.09776	4.82901
AMMECR1L	5.46599	6.01936	6.36324	7.48883	7.99072	7.20976
AMN	0.125543	0	0	0.224354	0	0.0514699
AMN1	0.918291	1.23424	1.79942	0.795412	0.944003	1.60045
AMOT	0.9369	0.874509	0.104901	0.509651	0.442982	0.144335
AMOTL1	5.65055	5.34364	7.93825	3.56059	3.2523	4.81385
AMOTL2	0.0180444	0.05738	0.745138	0.395131	0.295397	0.636373
AMPD1	7.47014	8.28789	2.65822	3.82012	3.85484	2.06657
AMPD2	8.06138	8.31242	7.95769	9.70862	8.79546	7.10117
AMPD3	4.16778	4.02932	4.62849	3.79393	4.02322	6.2614
AMPH	1.71683	1.9923	2.05732	0.702396	1.08036	0.67441
AMT,NICN1	3.46231	3.81321	4.90862	2.63006	3.2943	3.52887
AMTN	0	0	0	0	0	0
AMY1A	0	0	0	0	0	0
AMY2A	0	0	0.0134427	0	0	0
AMY2B,RNPC3	4.57978	3.94563	3.4887	8.93682	6.30945	4.33249
AMZ1	0.775637	0.698356	0.328501	1.25731	1.7896	0.401856
AMZ2	23.1082	23.9416	23.0216	14.7103	14.3198	15.1877
AMZ2P1	0.847751	1.00067	1.41685	2.93889	3.00678	1.56685
ANAPC1	17.9003	18.6202	21.2493	13.2192	13.8198	18.1292
ANAPC10	3.68318	4.23759	5.72168	8.53037	7.70146	8.47777
ANAPC11	67.7362	71.6558	66.9968	58.4206	66.7482	53.9583
ANAPC13	15.8655	15.3298	19.6052	11.573	12.1414	12.2931
ANAPC15	15.8883	16.6688	25.4907	17.7134	19.7929	21.9009
ANAPC16	12.2672	13.9408	24.5909	15.6895	17.3251	31.6171
ANAPC2	10.1871	9.67878	11.6646	13.6617	12.7826	13.715
ANAPC4	6.19809	5.54027	6.75676	3.6979	3.4419	5.05903
ANAPC5	35.4909	35.8804	34.1543	22.7721	25.9919	29.5
ANAPC7	13.1167	15.0134	11.0345	8.17654	9.32748	10.0888
ANG,RNASE4	3.29749	2.92451	4.61577	1.02626	0.413176	1.78338
ANGEL1	4.2732	3.88181	4.01161	1.35567	1.75832	1.42128
ANGEL2	14.1507	14.6832	9.98027	11.5722	13.3515	13.9601
ANGPT2	0.0982958	0.136453	0.13468	0.2691	0.259307	0.144389
ANGPT4	0	0	0	0	0	0
ANGPTL1	0.143568	0.168572	0.0520097	0.0465485	0.152205	0
ANGPTL2	0.212083	0.0679423	0.105726	0.573684	0.398576	0.11777
ANGPTL4	0.381266	0.360282	0.139947	0.119182	0.30217	0.211035
ANGPTL6	0.915651	1.08206	0.861043	2.31966	1.72044	1.15041
ANGPTL7	0.367228	0.458017	0.170615	0.746409	0.618129	0.172146
ANHX	0	0	0	0	0	0
ANK1	0	0.030103	0.0144096	0	0	0.0145147
ANK2	0.107624	0.115072	0.200226	0.720087	0.712408	0.443127
ANK3	2.15332	1.85819	0.315322	5.63748	6.00648	0.602166
ANKAR	0.507023	0.905906	0.39695	1.67241	1.40623	0.707637
ANKDD1A	1.03179	1.42156	2.37496	1.01365	1.21337	2.35855
ANKDD1B	0.0855908	0	0.033294	0.0682503	0.0566461	0.115101
ANKEF1	5.61747	5.31212	6.01193	7.65082	8.35419	10.0158
ANKFY1	8.78182	9.25353	11.2968	8.5116	8.47627	13.0044
ANKH	7.64894	7.82215	9.20965	6.89074	8.09558	8.63443
ANKHD1,ANKHD1-EIF4EBP3,EIF4EBP3	22.5411	24.014	31.421	30.1331	29.9958	38.8976
ANKIB1	9.8093	9.95086	10.4339	9.8714	9.2337	12.2063
ANKLE2	10.3405	11.2169	13.4329	6.64735	7.23087	12.8887
ANKMY1	1.87371	2.01531	3.68925	3.03814	3.26454	4.37313
ANKMY2	1.78586	1.48183	1.03652	7.30604	6.79984	6.9464
ANKRA2	2.96365	2.52234	2.22329	3.77206	5.11054	3.89034
ANKRD10	20.0929	20.1023	28.8891	16.637	19.6091	20.3142
ANKRD11	8.8102	10.5865	11.7947	24.9142	24.1154	31.9755
ANKRD12	36.5359	37.6091	54.4535	56.4314	59.32	73.6941
ANKRD13A	12.1612	12.0538	9.99886	7.94351	8.89245	7.96478
ANKRD13B	3.34883	4.43028	3.34393	4.65965	3.34186	2.30036
ANKRD13C	14.4853	14.6618	10.856	19.6828	19.2523	12.7836
ANKRD13D	6.89187	8.56666	15.0728	10.5629	11.6176	15.6943
ANKRD16	4.05092	4.61669	7.34596	2.7812	3.05086	3.6515
ANKRD17	21.2906	21.2777	30.6658	21.1212	22.7033	33.4578
ANKRD18A	0.833152	0.946673	0.493482	1.0379	0.914158	0.242943
ANKRD18B	0.462408	0.464139	0.479283	0.270265	0.284688	0.392554
ANKRD18DP	1.67278	1.56568	0.175655	1.72833	2.02275	0.210318
ANKRD19P	1.02197	0.805374	1.2181	0.934936	1.87183	1.53671
ANKRD2	0	0	0.0133204	0	0	0.0540897
ANKRD20A11P	0	0.106517	0.0933515	0	0.173883	0.0948934
ANKRD20A12P	1.11038	1.73146	0.742928	1.33275	1.22375	0.598593
ANKRD20A2,ANKRD20A3	0	0.0176393	0.00553052	0	0.034537	0
ANKRD20A8P,FAM95A	0.0984343	0.0444317	0.0235242	0.107645	0.0881378	0.0454736
ANKRD20A9P	0.386794	0.373231	0.207986	1.20182	1.22835	0.258653
ANKRD22	0	0	0	0	0	0
ANKRD23	5.29982	5.42174	6.15937	10.2938	10.7796	9.08679
ANKRD24	0.0379907	0	0.0760568	0.0812437	0.0340695	0.0827631
ANKRD26	1.38775	1.25045	1.99201	1.25546	1.04422	1.49495
ANKRD26P1	0	0	0.00591975	0	0.0195531	0.0232647
ANKRD27	5.85463	6.05229	6.63283	3.32604	3.40991	4.74993
ANKRD28	15.5139	15.9548	14.5452	19.2148	18.3456	18.4635
ANKRD29	0.103574	0.108744	0.0497803	0.0821194	0	0.0195901
ANKRD30A	0	0	0	0	0	0
ANKRD30B	0	0	0	0	0	0.00675203
ANKRD30BL	0	0	0	0	0	0
ANKRD31	0.0180324	0.0938677	0.0510431	0.13876	0.113439	0.0868547
ANKRD32	6.93046	7.49674	6.89929	4.90408	4.72231	3.92332
ANKRD33	0	0	0	0	0	0
ANKRD33B	6.73656	6.72218	9.1894	7.67028	6.98042	6.61899
ANKRD34A	0.0497604	0.0532468	0.0482923	0.921129	0.998287	0.196125
ANKRD34C	0	0	0	0	0	0.0079316
ANKRD35	0.0482808	0.157859	0.0248907	0.159707	0.0890974	0.087542
ANKRD36	3.16036	3.65437	4.12865	9.93104	9.51874	4.6293
ANKRD36B	2.48721	2.46496	3.09722	5.31763	5.66208	3.15702
ANKRD36BP1	17.733	20.0731	13.1922	7.79267	9.9981	9.10548
ANKRD36BP2	13.2666	14.8421	30.2148	22.1556	25.0408	41.913
ANKRD37	5.96765	8.62619	3.16688	15.5276	16.4718	5.28668
ANKRD39	41.617	50.5965	47.199	88.498	100.953	76.6569
ANKRD40	15.0289	16.0212	17.5252	17.7755	17.6406	23.2239
ANKRD42	0.232695	0.437998	0.403644	4.13566	3.84449	2.35085
ANKRD44	12.1769	12.8808	10.7751	8.96387	7.5045	10.29
ANKRD44-IT1	0.903958	0.579153	0.388982	2.05761	1.12684	0.161373
ANKRD45	0.486984	0.746508	0.1622	0.0781574	0.128768	0.166194
ANKRD46	3.30317	2.60773	4.3937	2.25701	2.63303	3.18017
ANKRD49	6.52179	5.86147	7.51416	6.78838	6.91443	7.66171
ANKRD50	4.19121	3.88853	3.46701	3.18686	3.40177	2.75719
ANKRD52	15.6122	15.6349	13.1295	8.36962	9.434	11.0246
ANKRD53	0.0888868	0	0.0396942	0.18559	0.0776597	0.0810505
ANKRD55	0	0	0.0433077	0	0	0.0432005
ANKRD6	0.425566	0.387043	0.566207	0.319838	0.358388	0.582019
ANKRD61	0.461386	0.791604	0.49148	1.41816	1.43963	0.692405
ANKRD62	0	0	0.00403275	0	0	0
ANKRD62P1-PARP4P3	0	0	0	0	0	0
ANKRD65	0	0	0	0	0.200828	0.0552184
ANKRD66	0	0	0	0	0	0
ANKRD9	3.26851	2.27134	4.40599	3.29065	3.95745	3.35258
ANKS1A	2.86026	2.64469	2.99776	1.50141	1.72347	2.65231
ANKS1B	0.190278	0.2469	0.167241	0.18273	0.207176	0.149406
ANKS3	1.07202	0.898594	2.22035	1.66117	1.97031	1.83893
ANKS4B	0	0	0.0066789	0	0	0
ANKS6	2.54119	2.73039	2.43728	1.72536	1.8574	1.82363
ANKUB1	0	0	0	0	0	0
ANKZF1	12.9329	14.2163	8.48096	18.2517	17.5691	17.7838
ANLN	9.94298	10.1995	15.1526	25.5636	24.3721	27.0519
ANO1	0	0	0	0	0	0
ANO10	3.17146	2.91088	3.45583	2.12227	2.29523	2.75382
ANO1-AS2	0	0	0	0	0	0
ANO3	0	0	0	0	0	0
ANO5	1.70188	1.854	1.50167	2.32844	2.27448	1.43332
ANO6	13.3259	12.489	14.2336	8.60622	8.22756	10.0422
ANO8	1.02679	0.846868	2.63663	1.15863	1.33265	2.54418
ANO9	0.735553	0.800204	0.22377	1.73174	1.56711	0.237507
ANP32A	49.1286	50.339	73.7601	32.1119	30.8155	46.8762
ANP32A-IT1	1.43254	0.967583	1.33248	1.75923	1.79382	1.17739
ANP32B	74.246	76.2573	112.217	72.2161	72.9101	104.082
ANP32C	0	0	0	0	0	0
ANP32D	0	0	0	0	0	0
ANP32E	78.0897	85.3341	73.2525	71.4617	73.4514	78.1369
ANPEP	0	0	0.00936137	0	0.0359508	0.0383235
ANTXR1	0.98647	1.53534	0.695969	0.730945	1.14246	0.503216
ANTXR2	0.307811	0.438819	0.817037	1.90967	1.06693	1.79814
ANTXRL	0	0	0	0	0	0
ANTXRLP1	0	0	0.0321541	0	0	0.0279341
ANXA1	0.397863	0.188851	0.0686128	7.5574	6.58928	1.19267
ANXA10	0	0	0	0	0	0
ANXA11	50.4555	49.6714	79.7778	76.8628	76.8783	138.438
ANXA13	0	0	0	0	0	0
ANXA2	83.3197	88.2498	93.0555	129.569	128.59	230.45
ANXA2P1	0.0901796	0	0.013383	0.111287	0	0.133169
ANXA2P3	0	0	0	0	0	0
ANXA2R	0.826241	0.637148	1.39114	1.37388	0.762288	0.587301
ANXA3	0.31739	0.17133	0.0238878	0.380098	0.237141	0
ANXA4	4.07089	3.52662	1.85216	1.7157	3.06399	1.41001
ANXA5	57.6837	57.3558	74.344	45.0964	41.3083	67.1407
ANXA6	108.132	113.046	66.6417	110.153	113.232	140.055
ANXA7	25.8865	26.9931	40.372	44.3462	48.8695	105.543
ANXA8	0	0	0	0	0	0
ANXA8L1	0	0	0	0	0	0
ANXA9	0.818884	1.09735	0.985656	0.36074	0.598673	1.17516
AOAH	0	0.064164	0.041302	0	0	0.0168827
AOAH-IT1	0	0	0	0	0	0
AOC1	1.67227	2.63839	0.081839	0.692708	0.449822	0.0497379
AOC2	1.03697	0.984178	1.3538	1.19624	0.74752	1.67937
AOC3	0.756745	0.760279	1.09462	1.27735	1.80215	2.83711
AOC4P	0	0	0	0	0	0.0889825
AOX2P	0	0	0	0	0	0
AP1AR	5.80225	6.05159	5.53234	6.57022	6.72397	6.87241
AP1B1	26.2678	27.0996	29.6899	29.8282	30.8404	35.1502
AP1G1	20.1826	20.8391	30.3341	20.8395	22.3035	33.9133
AP1G2	5.32527	5.73546	3.19698	6.65142	6.51121	2.94297
AP1M1	14.9032	16.9841	18.7261	12.0049	10.9788	15.4625
AP1M2	0	0	0	0	0.0850832	0
AP1S1	11.3701	13.884	12.199	7.73404	8.1642	7.50588
AP1S2	18.5074	20.6007	9.03425	13.6238	12.382	8.44268
AP1S3	8.87536	9.29644	7.43113	10.8998	10.5391	7.03453
AP2A1	18.5268	17.5975	20.3434	11.725	9.95911	10.8064
AP2A2	13.7077	14.2939	13.8985	13.8897	13.7617	12.6753
AP2B1	22.5626	23.3859	25.4419	17.8141	19.0753	30.4275
AP2M1	97.7954	101.65	87.2701	77.024	84.4514	96.4576
AP2S1	48.771	55.3552	67.1104	53.6268	60.2402	66.4054
AP3B1	15.1897	15.2971	14.5016	15.3144	15.4019	14.8804
AP3D1	33.4597	35.3228	49.5596	44.5333	45.2516	65.6662
AP3M1	14.2309	14.0085	26.629	14.1138	14.9637	32.8361
AP3M2	4.87614	5.61194	9.5062	2.59998	2.22925	6.11364
AP3S1	19.8957	22.9227	16.7316	16.3448	16.2607	15.3806
AP3S2,C15orf38,C15orf38-AP3S2	7.4049	7.28407	11.0386	9.88508	9.72398	23.3953
AP4B1	5.83484	5.84159	4.16631	21.6042	25.8609	18.5756
AP4B1-AS1	0.2061	0.349787	0.276505	2.29481	2.22436	0.836736
AP4E1	3.39144	3.9394	5.9024	4.88288	4.51079	7.89662
AP4M1	5.48417	5.11883	7.00674	4.3904	3.27939	4.79644
AP4S1	0.474479	0.551003	0.48176	2.96592	3.24653	0.516066
AP5B1	9.29	9.13868	11.3747	10.1867	9.8849	14.8766
AP5M1	9.17135	10.1392	11.0828	9.77424	9.82661	12.8537
AP5S1	4.86554	4.94672	7.03361	3.73142	3.40851	6.0869
AP5Z1	4.52694	4.98391	6.55445	22.2748	23.4768	35.2428
APAF1	0.987766	1.11233	0.703872	1.25224	0.802799	0.482318
APBA1	0.0464503	0.0490933	0.0899418	0.0791053	0.0219677	0.0605508
APBA2	0.427122	0.850567	13.6566	0.83208	0.586316	10.1099
APBA3	7.60246	8.23006	6.66817	12.8772	13.4485	10.136
APBB1	0.148222	0.128804	0.291991	0.39095	0.16435	0.665558
APBB1IP	3.09097	3.01974	3.3793	1.74534	1.82037	3.6094
APBB2	0.494801	0.671882	0.805265	1.14728	1.19385	1.71977
APBB3	1.16263	1.08328	1.81501	4.4471	3.24813	3.05044
APC	3.367	3.40394	3.90358	3.25433	3.12647	3.79042
APC2	0.286326	0.351918	0.361576	0.777875	0.406488	0.393878
APCDD1	0	0	0	0	0.0657422	0
APCDD1L	0.151029	0.0400079	0.0668705	0.233059	0.130604	0.0508342
APCDD1L-AS1	0	0	0	0	0	0
APCS	0	0	0	0	0	0
APEH	30.6788	35.6417	30.6081	17.5809	18.6041	18.4212
APELA	0	0	0	0	0	0
APEX1	28.3651	32.9494	43.8706	23.4042	26.3248	33.2547
APEX2	14.3528	14.6174	20.6172	8.9307	9.3092	10.8075
APH1A	128.646	126.354	122.172	76.8389	83.3348	103.601
APH1B	0.155202	0.156374	0.136151	0.0547954	0.0453492	0.145146
API5	61.3933	64.6296	63.8892	73.256	78.2752	93.3955
APIP	22.8748	24.4784	22.9414	22.5858	18.6893	18.8792
APITD1,APITD1-CORT,CORT	15.6497	18.2398	13.301	11.4131	9.64664	7.11425
APLF	1.81665	1.9457	1.06829	1.91602	2.35482	1.1965
APLN	0.45647	0.383421	1.03714	0.135652	0.282976	0.206283
APLNR	0	0	0	0	0	0
APLP1	0.313707	0.25153	0.00891839	0.482756	0.811354	0.0361463
APLP2	22.6563	23.683	33.9936	29.8781	32.6037	39.3058
APMAP	23.8527	24.6039	38.8918	20.87	24.4475	38.7557
APOA1	0	0	0.0841767	0	0.213454	0.173169
APOA1BP	66.5002	69.0781	86.2003	39.8359	44.8607	64.9244
APOA4	0	0	0	0	0	0
APOB	0	0	0.00128602	0	0	0
APOBEC1	0	0	0	0	0.187815	0
APOBEC2	0.460707	0.271114	0.282546	0.101591	0.251805	0.0706407
APOBEC3A,APOBEC3A_B,APOBEC3B	45.0252	48.1563	52.361	33.0098	30.4269	43.5065
APOBEC3B-AS1	0.262891	0.2985	0.710778	0.328416	0.542313	0.644597
APOBEC3C	74.2393	78.3481	96.3773	53.8592	53.9711	63.1413
APOBEC3D	17.9225	15.6381	17.3155	12.5438	13.8976	15.0993
APOBEC3F	11.7808	11.2935	14.4453	10.232	10.5992	10.7899
APOBEC3G	22.1541	22.9098	23.1034	24.3986	21.5841	19.5533
APOBEC3H	1.04212	1.46675	3.96532	2.80013	0.588094	4.20486
APOBEC4	0.0802773	0.0843727	0.0670033	0.763643	0.682326	0.0162746
APOBR	0.0694583	0.0189345	0.0663043	0.420186	0.288262	0.108789
APOC1	0.23135	0	0.177077	0.593361	0.982329	0.476588
APOC3	0	0	0	0	0	0
APOD	0	0	0	0	0	0
APOE	0.123176	0.134237	0.0777033	0.461239	0.591514	0.160314
APOL1	16.9527	17.4951	20.9827	7.67249	8.72334	24.0565
APOL2	15.5394	14.144	18.3185	17.1819	19.7143	38.6391
APOL3	13.402	12.8585	15.14	7.71849	7.81156	8.06151
APOL4	0.205803	0.198427	0.178001	0.445085	0.696657	0.187129
APOL5	0	0	0	0	0	0
APOL6	9.21103	8.82287	8.97742	30.3365	29.9972	33.156
APOLD1	0.40796	0.468078	0.656642	3.26892	2.86842	0.743572
APOM	0	0	2.6641	0	0	1.99532
APOO	9.93842	9.51439	16.0101	7.38435	10.4957	14.1835
APOOL	3.03384	3.25703	5.88598	3.17917	2.92389	8.58823
APOOP5	0	0	0	0	0	0
APOPT1	6.37541	6.99836	8.77911	6.21823	8.88143	9.5995
APP	30.5019	31.8341	62.7791	56.1992	58.2145	125.958
APPBP2	7.23034	7.88257	7.10134	4.69534	5.35372	8.1241
APPL1	20.3709	20.8875	21.9567	9.23292	10.6865	15.5115
APPL2	7.87998	8.24096	7.30383	4.53502	4.31226	4.79303
APRT	88.8145	100.573	109.702	77.6655	76.6637	99.7436
APTR	1.3832	1.23777	1.59942	7.0022	5.50174	6.45286
APTX	11.5842	11.5674	18.0393	24.7667	24.0128	27.6456
AQP10	0.10443	0	0.131021	8.13572	8.4872	0.186241
AQP11	0.75969	0.543904	0.744031	1.00439	0.743626	0.924057
AQP12A	0	0	0	0	0	0
AQP12B	0	0	0	0	0	0
AQP2	0	0	0.00534207	0	0	0
AQP3	79.7189	81.9827	112.169	77.4043	74.6809	106.41
AQP4-AS1	0.0365958	0	0	0.0902017	0	0.0425509
AQP5	0	0	0	0	0	0
AQP7	0	0	0	0	0	0
AQP7P3	0	0.171565	0	0	0	0
AQP8	0	0	0	0	0.156643	0.0857531
AQP9	0	0	0	0	0	0
AQPEP	0	0.0159711	0	0	0	0
AQR	12.451	13.0639	17.3976	13.9212	16.0456	19.6816
AR	0.0180298	0.018856	0.0702606	0.213292	0.191185	1.49502
ARAF	23.1192	25.5774	32.6493	20.209	24.6435	33.6853
ARAP1	12.6137	14.0524	18.1444	15.4078	16.6267	21.6853
ARAP2	2.91558	2.87581	3.9045	2.68021	2.76805	2.8355
ARCN1	39.4688	40.0565	64.9861	55.1538	60.2602	94.9179
AREL1	4.3689	4.66119	6.12056	6.13159	5.93316	8.46636
ARF1	368.023	390.711	273.309	478.461	489.695	455.301
ARF3	37.1129	38.587	26.3597	27.0355	26.9868	22.4692
ARF4	44.5058	45.8516	47.8082	82.729	83.2092	75.4589
ARF5	93.1543	94.667	104.434	73.7563	78.83	91.9992
ARF6	21.3437	21.9589	36.9237	23.8238	25.3225	28.1273
ARFGAP1	8.8739	9.29531	13.5613	14.2773	15.2136	21.4482
ARFGAP2	22.089	24.1348	21.8965	28.2038	30.7319	29.5455
ARFGAP3	12.9243	13.9988	20.5293	15.549	18.7091	31.5877
ARFGEF1	8.61704	8.33161	9.22451	8.70285	9.72257	10.376
ARFGEF2	16.0567	17.4137	25.1388	17.3721	17.6891	27.315
ARFIP1	8.26491	7.72718	8.08818	9.82398	9.01254	10.3734
ARFIP2	6.00932	6.69096	7.84602	10.4875	12.5181	11.6743
ARFRP1	7.55906	9.74085	12.9934	9.15256	9.83282	14.415
ARG2	1.15906	1.43397	1.19558	9.64824	8.44568	7.69426
ARGFX	0.32911	0.342622	0.349946	1.13607	1.12749	0.362855
ARGFXP2	0.217541	0.349445	0.324634	0.55332	0.225521	0.461808
ARGLU1	12.3122	11.4672	29.278	28.9564	26.9911	34.263
ARHGAP1	23.493	26.2564	23.8714	13.1175	14.2444	17.5754
ARHGAP10	8.97389	9.11921	19.75	7.39858	8.37042	16.9984
ARHGAP11A	23.1436	23.1999	41.3272	10.7122	12.5116	18.74
ARHGAP11B	3.27493	4.804	8.36538	6.42402	5.16738	5.96209
ARHGAP12	1.80888	1.78349	3.01106	1.5402	1.76403	3.28216
ARHGAP15	6.80332	5.99397	5.2953	4.98462	5.94682	4.54571
ARHGAP17	9.81178	10.0195	3.09379	6.39457	7.55466	2.00756
ARHGAP18	10.17	10.9836	14.8683	7.24326	8.25442	12.7245
ARHGAP20	0.268536	0.243912	0.528398	0.390934	0.439273	0.331151
ARHGAP21	5.97065	5.63543	10.027	4.85702	4.5202	8.68623
ARHGAP22	0.884168	1.06897	1.43323	1.55437	1.09356	1.05548
ARHGAP23	7.7666	7.62974	9.03481	8.56714	9.27679	8.71396
ARHGAP24	0.209813	0.177764	0.0948897	0.205758	0.084864	0.0243855
ARHGAP25	8.17612	8.66402	9.07914	7.35456	7.96274	13.634
ARHGAP26	2.25098	2.16379	4.43117	2.12359	2.21439	4.05078
ARHGAP26-AS1	0	0	0.0190611	0	0.140651	0
ARHGAP27	0	0	11.6877	0	0	5.69338
ARHGAP28	0.264408	0.274071	0.160041	0.0681907	0.0559844	0.0998649
ARHGAP29	0.0158958	0.0245604	0.0596562	0.0204059	0	0.0249083
ARHGAP30	50.8031	54.8414	56.8802	33.9184	37.6047	37.4654
ARHGAP31	8.31089	8.23549	5.72875	9.27804	9.6198	7.41939
ARHGAP32	2.12002	2.08278	1.99537	2.48191	2.39352	1.61581
ARHGAP33	1.95858	2.35397	4.90358	3.42087	3.66665	3.19614
ARHGAP35	6.46994	6.59367	10.6639	4.43017	4.4893	9.39717
ARHGAP36	0	0	0	0	0	0
ARHGAP4	24.4822	26.3201	36.1836	38.4904	37.1452	35.8496
ARHGAP40	0	0.0278079	0	0	0	0
ARHGAP42	2.88028	2.77163	2.79685	2.34983	2.26555	3.28585
ARHGAP44	0.123216	0.174247	0.255697	0.184733	0.230866	0.254667
ARHGAP5	4.20998	4.18987	6.37114	8.40932	8.20013	9.21681
ARHGAP5-AS1	0.0758629	0.0802316	0.226508	1.40377	1.31116	0.123417
ARHGAP6	8.79918	9.51849	21.5581	8.15509	7.77317	21.1294
ARHGAP9	0.185767	0.479813	0.416613	3.95986	5.72159	1.92673
ARHGDIA	231.374	248.501	281.01	224.696	224.502	266.994
ARHGDIB	377.743	407.373	463.636	258.603	265.152	363.499
ARHGDIG	0	0	0	0	0	0
ARHGEF1	21.0167	22.2639	18.8158	27.3737	28.1523	21.3358
ARHGEF10L	0.0829725	0.0675125	0.204232	0.0439988	0.0722305	0.370551
ARHGEF11	6.39377	6.60144	6.60976	4.8049	4.86562	4.65686
ARHGEF12	21.7465	23.1909	50.8403	21.5611	22.8993	48.5629
ARHGEF16	0.0299516	0	0	0.500608	0.315622	0.0972909
ARHGEF17	0.187797	0.212918	0.444272	0.446649	0.541595	0.44837
ARHGEF18	8.25757	8.82717	12.5892	6.98757	6.33675	13.293
ARHGEF19	1.40331	1.59565	0.362858	2.30509	2.3311	0.270665
ARHGEF2	96.0268	99.1352	91.6325	47.1321	48.2437	49.2553
ARHGEF25	2.38877	3.51803	1.45855	1.30724	2.42665	1.40534
ARHGEF26	1.97134	2.0204	1.80086	2.73461	3.29797	2.27776
ARHGEF26-AS1	0.264372	0.246261	0.0282173	0.683212	0.498818	0.0723651
ARHGEF28	0.145755	0.109527	0.162527	0.089622	0.0623869	0.0906807
ARHGEF3	11.2093	12.0698	10.7263	4.87046	5.17381	4.60361
ARHGEF33	0.0327717	0	0.0245024	0.0798407	0	0.00968873
ARHGEF35	0	0	0.0079581	0	0	0
ARHGEF38	2.32089	2.12631	0.666437	4.33249	4.02435	0.481811
ARHGEF38-IT1	0	0.545359	0.356809	0	0.498777	0
ARHGEF39	2.07411	2.71541	2.89619	1.69957	1.84573	1.28689
ARHGEF3-AS1	0	0	0	0	0	0
ARHGEF40	0.81008	0.749919	0.379183	0.787761	0.784489	0.353599
ARHGEF5	0	0	0	0	0	0.0123853
ARHGEF6	3.97873	3.47077	2.1013	3.25792	2.62708	1.26443
ARHGEF7	7.00384	6.89858	12.273	8.64601	9.19085	14.2234
ARHGEF7-AS1,LOC101060553	0.0189515	0.0197061	0.108875	1.01675	0.914577	0.110781
ARHGEF9	3.48687	3.83965	4.19285	3.12899	3.25351	2.86044
ARHGEF9-IT1	0	0	0.099235	0	0	0
ARID1A	62.8203	65.0333	49.16	30.9259	32.9934	24.9011
ARID1B	8.76815	9.94948	5.9721	6.67072	6.75131	4.50662
ARID2	21.335	22.3301	23.5498	15.8987	16.9134	15.9728
ARID3A	7.85461	7.40148	13.1117	6.62677	6.89277	9.44653
ARID3B	12.2653	13.1057	15.8924	16.6011	16.6173	20.576
ARID4A	1.36044	1.23769	1.27147	1.26345	1.41907	1.19623
ARID4B	10.4674	10.4336	10.0919	11.8326	11.9039	11.6167
ARID5A	167.245	178.058	170.81	145.514	152.224	118.822
ARID5B	9.58884	9.51486	5.54957	11.679	12.0916	11.0562
ARIH1	12.7708	13.3102	22.0177	20.6475	20.7667	24.7999
ARIH2	20.2542	21.5413	24.6495	22.7539	23.4475	30.6359
ARIH2OS	2.09823	2.93507	2.14145	19.8014	19.1694	5.64788
ARL1	19.0697	18.7934	18.7382	17.6829	20.0654	23.3419
ARL10	0.0351457	0.0373208	0.0373151	0.0812835	0.0676727	0.0746579
ARL11	0.171402	0.183757	0.101305	0.373458	0.193378	0.155085
ARL13A	0.135375	0	0.0480673	0.146811	0.162675	0.0471785
ARL13B	2.41056	2.26635	1.85566	1.95155	2.19177	1.2071
ARL14EP	11.6287	11.7919	9.57764	10.5808	12.0332	10.3402
ARL14EPL	0	0	0	0	0	0
ARL15	1.19456	1.40257	0.785533	1.73949	1.42734	0.617025
ARL16	5.91171	6.48003	7.45589	8.99588	10.8381	8.90123
ARL17A	0.0660755	0.105611	0.152491	0.338482	0	0.171509
ARL17A,ARL17B	0.184192	0.540898	0.564087	0.597938	0.643374	0.320356
ARL2BP	32.7967	35.0417	43.2248	25.5766	24.2774	35.5381
ARL3	2.21303	2.33038	7.50497	1.58779	0.902918	3.97128
ARL4A	3.89054	3.77702	4.66536	4.8705	4.26832	1.68307
ARL4C	9.60793	10.564	16.7396	7.93871	7.3609	8.86694
ARL5A	31.1598	34.2748	25.7463	20.2872	18.7764	16.3431
ARL5B	5.90346	6.22161	11.0029	7.81634	9.39432	9.91589
ARL6	2.2048	1.27417	1.45781	2.14784	2.3844	1.84142
ARL6IP1	56.915	62.4264	78.8393	46.9725	48.3591	56.706
ARL6IP4,OGFOD2	36.0275	34.7149	24.2305	42.6725	41.6916	26.4143
ARL6IP5	104.779	111.485	77.0552	37.3422	36.0964	36.1628
ARL6IP6	9.90731	9.27612	7.2465	7.28128	10.5605	4.8156
ARL8A	19.442	21.8701	16.5271	60.5394	60.6786	54.2499
ARL8B	25.4	27.0853	24.4767	34.1348	33.1077	38.6898
ARL9	0.102166	0	0.0272327	0.245723	0	0.274931
ARMC1	15.0369	15.218	20.8156	7.60557	8.02015	13.9021
ARMC10	15.4374	17.7083	17.0101	6.37402	8.61981	8.39462
ARMC12	0.0686514	0.0753678	0.267595	0.166188	0.133306	0.781869
ARMC2	0.608131	0.719758	0.827352	0.928571	0.655753	0.716879
ARMC3	0	0	0	0	0.171529	0.0167321
ARMC5	9.79297	9.96499	8.31239	19.0093	17.4521	7.74442
ARMC6	23.3641	22.4276	28.2078	17.9901	18.4821	18.9927
ARMC7	3.86454	4.3822	4.45487	4.75224	4.92939	5.35105
ARMC8	8.86942	8.51196	8.98553	5.65576	6.94	6.68082
ARMC9	0.0888746	0.345417	0.593303	0.627952	0.346715	1.10979
ARMCX1	0.0342699	0	0	0.0819058	0.135871	0
ARMCX2	0.145287	0.246919	0.00792401	0.0670846	0.111372	0
ARMCX3	6.8351	7.79679	7.3977	12.0608	11.5556	10.2891
ARMCX4	0.0632526	0.0520274	0.00545751	0.0426601	0	0.00939854
ARMCX6	9.39637	10.1188	8.78689	13.2123	14.0098	10.2293
ARMS2	0	0	0	0	0	0
ARNT	16.5625	17.8605	17.2466	9.37736	9.63208	12.4313
ARNTL	2.49134	2.59962	2.74957	2.84388	4.10996	3.03419
ARNTL2	15.3793	15.6658	13.7643	6.6712	5.92988	7.03531
ARNTL2-AS1	0	0.108778	0.0951086	0	0	0
ARPC1A	32.9736	33.1417	30.9199	39.3976	37.3153	49.2535
ARPC1B	70.3308	83.3733	101.881	56.343	63.7444	85.5671
ARPC2	330.342	355.796	255.343	217.148	232.787	239.894
ARPC3	81.115	81.7748	59.2409	55.0941	62.0717	56.0651
ARPC4,ARPC4-TTLL3,TTLL3	71.4754	76.6457	59.4703	55.3432	61.1889	49.7024
ARPC5	182.171	195.417	94.3298	104.819	103.122	57.8634
ARPC5L	46.9744	47.8978	59.2586	98.2767	94.865	74.6869
ARPP19	50.5988	53.4632	68.5623	49.0046	49.1201	86.9138
ARPP21	0	0	0	0	0	0
ARRB2	8.77425	10.4741	14.0868	7.85955	8.40797	11.6685
ARRDC1	10.4093	8.51616	13.128	7.35267	9.06856	9.75657
ARRDC3	15.0471	16.408	9.84426	38.0727	37.2896	12.5527
ARRDC3-AS1	0.628835	0.630253	0.85852	4.79527	4.74412	1.02824
ARRDC4	0.618956	0.360848	1.10167	1.29295	0.671838	0.925588
ARRDC5	0	0	0	0	0	0
ARSA	4.97969	4.26781	7.16769	4.90383	4.74842	7.6594
ARSB	7.42044	7.58327	6.78939	4.77049	5.08085	4.6262
ARSD	0	0	0	0	0	0
ARSE	0	0	0	0	0	0
ARSF	0	0	0	0	0	0.0202843
ARSG	1.36001	1.11793	2.07295	0.699805	0.400047	1.6509
ARSH	0	0	0	0	0	0
ARSI	3.2322	3.52246	2.37518	0.946629	0.739828	1.06033
ARSJ	0	0	0	0	0.0313585	0
ARSK	2.20705	2.03883	2.39953	1.56013	1.58596	2.6548
ART1	0	0	0	0	0	0
ART3	0	0.0527418	0	0	0.102782	0.0584605
ART5	0	0	0	0	0	0
ARTN	0.421189	0.369551	0.114791	1.0185	0.853923	0.356119
ARV1	23.0447	23.0895	17.4536	9.00641	9.3887	10.2705
ARVCF	0.252632	0.332571	0.1434	0.989833	0.74653	0.724617
ASAH1	22.5776	23.6787	26.595	16.7183	16.665	30.66
ASAH2	0.0528285	0.0562197	0.252218	0.131467	0.270666	0.346207
ASAP1	9.61209	9.33419	11.2953	14.4391	15.1259	19.2369
ASAP1-IT1	0.305285	0.494611	0.31023	4.34826	3.09912	0.278301
ASAP1-IT2	0.294021	0.230439	0.222717	0.366813	0.150589	0.370027
ASAP2	9.46835	10.1108	6.1928	7.11667	7.70087	7.01178
ASAP3	0.0566639	0.121953	0.0472602	0.127294	0.212249	0.102968
ASB1	2.6974	2.75118	5.37639	2.34176	2.26186	5.0725
ASB10	0	0	0	0	0	0
ASB11	0	0	0	0	0	0
ASB12	0	0	0	0	0	0
ASB13	1.20481	1.51234	4.26862	0.258904	0.072365	1.9788
ASB14	0.516008	0.619549	0.699691	0.376892	0.695242	0.545226
ASB15	0	0	0.00888165	0	0	0
ASB16	3.66544	3.89949	5.11386	3.70391	4.6884	4.41989
ASB16-AS1	7.41283	8.95919	7.17596	5.97161	6.03198	5.9482
ASB17	0	0	0	0	0.16606	0
ASB18	0	0	0	0	0	0
ASB2	1.79363	1.73549	3.00228	0.669372	0.615806	2.01367
ASB3,GPR75,GPR75-ASB3	6.09536	6.3802	4.98001	12.2958	12.8431	10.083
ASB4	0	0	0.0145838	0	0	0
ASB5	0	0	0.0168242	0	0	0
ASB6	5.91334	5.59909	8.5033	12.6749	13.2214	13.2709
ASB7	3.14934	3.89849	3.99572	4.7553	4.42852	6.00462
ASB8	12.2888	13.1259	12.7033	10.2551	10.4275	13.3644
ASB9	0	0	0	0	0	0.0274391
ASCC1	2.80262	3.24002	8.61681	7.18545	6.95717	14.1099
ASCC2	12.9021	12.6972	14.7024	16.1684	18.4886	22.6822
ASCC3	15.1479	16.3825	20.0599	16.0052	18.0209	19.6008
ASCL1	0	0	0.0470459	0	0	0.0473918
ASCL3	0	0	0	0	0	0
ASCL4	0	0	0	0	0	0
ASF1A	15.9877	17.1643	25.1213	47.5918	49.8327	75.8401
ASF1B	42.9191	41.2822	63.9795	32.0834	25.7446	25.2708
ASGR1	0	0	0	0	0	0
ASGR2	0	0	0	0	0	0
ASH1L-AS1	3.21244	4.45422	4.76967	31.7578	27.8307	5.70797
ASH2L	13.8501	13.8118	15.9402	9.84348	10.6339	14.8575
ASIC1	0.0669815	0.0903001	0.211492	0.25556	0.127654	0.248969
ASIC2	0	0	0	0	0.0519362	0
ASIC3	0.206049	0.222798	0.424378	0.984555	0.929699	0.94708
ASIC4	0.0700125	0.0373206	0.0159676	0.145193	0.122191	0.0325804
ASIC5	0.0452744	0	0.0423215	0.115703	0	0.219047
ASIP	0.516218	0.543187	0.37693	2.10362	0.440553	0.758844
ASL	10.5945	10.5889	9.6369	10.9011	10.2331	9.0715
ASMTL	0	0	0	0	0	0
ASMTL-AS1	0	0	0	0	0	0
ASNA1	32.0698	32.3859	33.5822	33.8648	35.3233	34.3524
ASNS	25.3344	23.6074	73.9237	79.6963	81.6205	113.277
ASNSD1	29.3309	29.7835	24.0537	18.2129	18.1626	17.1952
ASPA	0	0	0	0	0	0
ASPG	0	0	0	0	0	0
ASPH	4.33989	4.03159	3.89534	2.31149	2.32766	2.72755
ASPHD1	0.0726387	0.164078	0.119451	0.155933	0	0.03507
ASPHD2	4.60993	4.75019	6.91162	8.87539	8.93681	8.84583
ASPM	34.6385	34.8808	29.6625	14.3854	15.1236	14.3666
ASPN	0.196189	0.273548	0.161161	0.256517	1.03954	0.0619885
ASPSCR1	8.83642	7.96453	8.04822	8.94399	7.66144	11.9255
ASRGL1	5.30457	4.17433	5.41033	4.30367	4.4142	3.98902
ASS1	0.0433766	0.0466546	6.74924	0.564508	0.864491	11.3946
ASTE1	2.41528	2.69013	3.19503	6.50469	8.21246	3.04612
ASTN2	2.1052	1.92705	1.7986	3.57697	4.37522	1.17626
ASUN	24.8382	25.2932	23.2016	18.3749	20.3902	25.2467
ASXL1	15.6116	14.7574	25.7571	24.1709	20.7058	27.2913
ASXL2	13.6672	13.7394	9.03504	10.6646	12.3752	9.19899
ASZ1	0	0	0	0	0	0
ATAD1	14.6199	15.0183	24.965	19.1253	20.0225	30.9885
ATAD2	23.2595	23.8954	42.0468	16.1911	17.0194	20.5567
ATAD2B	3.36722	3.09627	2.76177	2.94493	3.23326	1.98631
ATAD3A	38.1793	43.4447	40.5898	45.4953	45.6812	41.9973
ATAD3B	13.3984	15.4277	16.3597	25.9624	27.4825	23.2865
ATAD3C	4.35268	4.95342	1.26191	5.86584	4.82487	1.5234
ATAD5	10.9124	12.3304	16.4292	8.77325	9.49474	9.57996
ATAT1	0.92449	0	1.24344	0.985162	0	1.4219
ATE1	3.7058	3.66132	5.61649	4.19248	4.37805	6.38147
ATE1-AS1	0.32201	0.141942	0.255584	0.763101	1.2629	0.591825
ATF1	8.71135	9.44357	13.607	8.11953	7.75542	11.3426
ATF2	17.7909	18.4192	11.1539	20.1496	18.5359	12.6436
ATF3	12.0034	11.4588	6.96684	379.732	403.787	97.8584
ATF4	82.0692	84.0528	94.8172	485.358	472.321	502.801
ATF6	20.5336	22.4225	28.5214	18.2356	19.6629	26.0722
ATF6B	0	0	26.6067	0	0	31.2497
ATF7	7.41477	10.0536	7.47174	8.09953	8.5976	6.86797
ATF7IP	11.3493	10.815	12.2796	11.0402	9.95715	9.08187
ATF7IP2	0.625525	0.421379	0.497219	0.511582	0.462797	0.568795
ATG10	1.45491	1.44747	1.98965	1.44367	0.879824	1.10961
ATG101	13.6522	15.655	19.9084	32.861	35.6843	27.1683
ATG12	7.4394	8.04085	6.76331	7.52044	10.5588	9.67564
ATG13	9.35927	9.4556	9.48654	9.58272	9.27197	11.2584
ATG14	0.759279	0.865326	1.08063	2.02174	2.33454	2.22489
ATG16L1	2.79546	2.55729	7.22794	3.56101	3.38365	6.96215
ATG16L2	5.65963	8.08795	7.82283	6.49878	7.34153	4.94263
ATG2A	6.01567	6.40608	7.46143	7.47083	7.47448	7.65345
ATG2B	3.72046	3.82876	0	3.23964	3.41542	0
ATG3	35.8037	40.8054	37.0241	27.105	29.0841	27.6586
ATG4A	6.73611	5.47168	8.73364	9.6007	11.0488	15.9814
ATG4B	7.00232	7.68152	12.8891	7.68085	8.95672	15.7886
ATG4C	6.62528	9.0818	6.25859	2.2935	3.66742	3.79885
ATG4D	7.90967	10.1601	11.4892	21.0251	17.7282	12.4017
ATG5	9.81446	9.67228	12.1789	18.4044	16.2972	19.3757
ATG7	1.96998	2.06111	2.59158	3.35224	3.25975	3.89872
ATG9A	11.7175	11.2157	12.6253	11.6238	14.1352	18.2263
ATG9B	0.688945	0.681267	0.539182	0.54978	1.06753	0.627793
ATHL1	1.5502	1.74819	2.50879	3.285	3.11063	3.1759
ATIC	77.3103	74.8268	69.8564	35.4914	39.6225	47.0808
ATL1	0.405711	0.249973	0.116858	0.297936	0.259788	0.0858277
ATL2	19.5933	20.2134	23.9799	11.6454	11.7331	13.026
ATL3	25.17	26.0314	37.2601	20.202	19.608	38.457
ATM	5.53286	5.06966	10.1649	3.96174	4.53552	8.42654
ATMIN	7.15194	7.17906	8.6373	6.82782	7.99404	10.5746
ATN1	24.9992	26.5573	24.1501	32.3398	34.8748	25.6086
ATOH1	0	0.13682	0.0257069	0	0	0
ATOX1	101.526	123.074	89.779	102.685	95.5957	90.8554
ATP10A	0	0	0.00402966	0	0	0
ATP10B	0.30867	0.334303	0.0260334	0.402998	0.299403	0.047002
ATP10D	3.50638	3.67271	2.78607	3.57973	3.71968	4.87567
ATP11A	3.20434	3.23055	5.35332	3.41207	3.18267	4.6003
ATP11A-AS1	0.0681722	0.136893	0.165031	0.385913	0.7095	0.184146
ATP11AUN	0	0	0	0	0	0
ATP11B	39.5752	39.774	34.8211	34.4876	35.0478	36.483
ATP11C	7.27388	7.60778	8.1738	4.94473	5.43532	6.92892
ATP12A	0	0	0.00979506	0	0	0.0294826
ATP13A1	23.0953	24.7881	25.3469	24.7149	27.4032	28.5053
ATP13A2	10.5569	10.83	6.1854	8.23263	7.79785	6.67758
ATP13A3	43.2204	43.1142	59.2454	21.9764	24.6341	35.8862
ATP13A4	0.0602389	0.0634649	0.0685548	0.074474	0.0307482	0.0627552
ATP13A5	0	0	0	0	0	0
ATP1A1	95.5184	97.8424	73.0397	59.1209	65.7101	62.8484
ATP1A1-AS1	18.7244	18.9473	2.50854	11.2703	11.4344	2.40037
ATP1A2	0	0.0254877	0	0	0.0229573	0.0127364
ATP1A3	0.12513	0.154398	0.377597	0.175688	0.258334	0.643187
ATP1A4	0	0	0	0	0	0
ATP1B1	3.30551	3.397	3.11782	5.32487	4.0152	1.62889
ATP1B2	0.0587164	0	0.0576716	3.98926	4.2523	0.115329
ATP1B3	111.118	114.189	115.317	65.0209	70.2962	83.0853
ATP1B4	0	0	0	0	0.0291841	0.00854111
ATP2A2	37.5996	40.2507	45.8174	50.7341	56.649	93.6135
ATP2A3	89.3244	95.2912	76.0689	54.3187	59.4027	44.2894
ATP2B1	6.46666	6.80382	7.21063	4.79126	5.4115	4.57574
ATP2B2	0	0.0092913	0.00228286	0	0.0166648	0
ATP2B4	6.63246	6.60604	1.91908	8.98885	8.61283	6.40282
ATP2C1	37.3598	37.7055	25.8802	176.137	173.47	123.42
ATP4A	0.0242208	0	0.0112369	0.101453	0	0
ATP4B	0	0.0620568	0	0	0	0
ATP5A1	196.341	207.23	341.744	142.689	162.984	353.667
ATP5B	350.803	363.759	387.124	377.934	385.667	445.914
ATP5C1	62.9759	61.1635	101.972	80.6767	87.1818	131.027
ATP5D	188.331	225.014	276.559	256.066	260.479	277.92
ATP5EP2	0	0	0.101486	0	0	0
ATP5F1	42.069	42.8741	32.3211	32.1475	35.529	34.3142
ATP5G1	135.554	155.505	160.86	74.452	69.4116	81.8194
ATP5G2	179.757	190.271	186.116	128.862	143.276	187.589
ATP5G3	90.7184	85.7352	77.594	68.5355	67.6162	56.7905
ATP5H	153.149	173.57	125.93	129.504	123.022	98.599
ATP5I	56.7137	67.7195	58.8687	70.5277	70.7155	49.7521
ATP5J	71.8546	79.779	109.661	66.3284	68.6709	82.5806
ATP5J2,ATP5J2-PTCD1,PTCD1	231.704	265.244	269.961	225.963	220.65	206.232
ATP5L	97.9218	95.3496	177.244	121.843	124.425	187.018
ATP5O	151.419	161.178	251.265	142.799	158.994	250.63
ATP5S	2.80352	2.54792	2.69821	4.59332	5.86083	1.94805
ATP5SL	16.9403	18.9497	23.7945	31.0651	29.0712	36.4012
ATP6AP1	34.0091	34.5779	64.0328	29.5514	33.0173	64.9442
ATP6AP1L	0	0.856564	0.918067	0	0	1.39153
ATP6AP2	23.4007	26.311	34.6289	19.4028	21.485	31.9366
ATP6V0A2	4.51315	4.56603	3.33435	3.49444	2.89895	2.58401
ATP6V0A4	0	0	0	0	0	0.0128536
ATP6V0B	189.258	202.597	178.08	146.418	164.443	201.695
ATP6V0C	142.72	137.452	231.06	175.376	178.312	264.565
ATP6V0CP3	0	0.516988	0	0	0	0
ATP6V0D1	33.1315	34.4698	39.0953	32.8623	33.0806	44.3204
ATP6V0D2	0	0	0	0	0	0
ATP6V0E1	84.6294	83.9392	103.23	112.819	116.275	156.719
ATP6V0E2	37.7281	41.3447	29.1801	38.4532	39.6224	40.1185
ATP6V0E2-AS1	0.170392	0.242864	0.236501	0.755543	0.367789	0.303214
ATP6V1A	53.5682	57.542	47.1693	81.6271	83.1397	104.702
ATP6V1B2	23.1323	21.21	33.5359	20.9397	22.4049	33.3484
ATP6V1C1	4.54516	5.14383	5.78895	4.27464	4.97884	5.64666
ATP6V1C2	3.35139	3.83178	2.54776	4.05911	4.69635	1.92564
ATP6V1D	13.2977	14.3738	13.0217	16.3174	16.515	18.5252
ATP6V1E1	31.214	31.1887	41.9474	35.6214	43.4154	48.4632
ATP6V1E2	0.528282	0.508243	0.249976	0.244082	0.470723	0.227912
ATP6V1F	134.038	136.997	98.5718	140.928	148.324	100.335
ATP6V1G1	41.3846	43.959	51.9827	98.0709	96.7887	103.508
ATP6V1G3	0	0	0	0	0	0
ATP6V1H	9.075	10.0008	11.5427	13.1767	12.1777	14.7649
ATP7A	4.18906	4.16239	5.52615	2.47465	2.28911	3.86258
ATP8A1	11.7344	12.977	4.9211	6.06627	6.11798	4.73382
ATP8A2	0.0710642	0.0150298	0.289712	0.0337054	0	0.210106
ATP8B1	0.192646	0.190301	0.0896984	0.117851	0.170654	0.0850484
ATP8B2	77.1084	85.316	74.4639	40.9347	44.7312	41.025
ATP8B3	0.0299913	0.0161409	0.0428753	0.0327454	0.027893	0.0513544
ATP8B4	0.0515912	0.0269037	0	0.032688	0	0
ATP9A	0.117857	0.124691	0.678671	0.150056	0.125314	1.07762
ATP9B	3.78344	3.50477	6.0311	3.45508	4.65562	6.17984
ATPAF1	34.9328	38.1469	36.6542	37.098	38.1705	39.5101
ATPAF2	6.50989	5.5767	6.606	9.92669	8.2656	9.61768
ATPIF1	204.575	239.304	136.855	239.127	261.338	131.196
ATR	9.12492	9.82972	11.6805	6.36396	5.91306	8.91391
ATRAID	58.7247	63.4838	53.8106	35.2304	41.8617	35.9538
ATRIP,TREX1	15.2279	17.6005	7.83362	21.8111	22.4352	13.3858
ATRN	7.22417	8.16622	13.0721	7.57704	6.82842	15.4366
ATRNL1	8.84991	9.16558	13.6813	25.7947	23.2396	27.818
ATRX	7.14218	7.95575	8.73647	7.78305	8.21478	9.19145
ATXN1	7.25218	6.93052	7.44392	4.05377	4.03054	5.93844
ATXN10	25.4992	28.7132	25.9844	20.2878	20.4444	24.9322
ATXN1L	12.8473	11.9571	16.8607	18.8067	20.475	20.3967
ATXN2	4.13165	4.19211	4.82804	3.1987	3.22034	3.05995
ATXN2L	50.6979	52.8417	62.387	89.0567	89.1789	90.9433
ATXN3	1.69813	1.90888	1.65653	1.24937	1.13501	1.45314
ATXN3L	0	0	0	0	0	0
ATXN7	6.48293	7.4263	7.46416	5.61718	6.40855	9.67937
ATXN7L1	0.318366	0.225872	0.357103	0.513431	0.32046	0.852904
ATXN7L2	1.67428	2.12148	1.79414	1.51916	2.40684	1.77607
ATXN7L3	18.5954	18.4397	22.0205	17.411	19.8785	21.2104
ATXN7L3B	23.6698	22.5931	18.0265	25.4445	26.6104	19.1082
ATXN8OS	0	0	0	0	0	0
AUH	6.94794	6.73216	5.86283	5.85919	6.72787	6.34125
AUNIP	6.16855	7.69499	6.9475	5.65445	7.02331	6.06749
AUP1	80.9349	82.8676	81.8337	76.7049	86.5464	86.7358
AURKA	19.5159	18.5289	33.0687	6.21855	7.06206	10.4442
AURKAIP1	145.54	161.194	99.2323	194.436	209.022	109.705
AURKAPS1	1.48186	1.26563	1.58372	5.14663	6.50624	2.60227
AURKB	36.6078	35.7978	42.1178	15.9228	17.1833	16.4855
AUTS2	7.24675	7.72689	10.0272	3.75662	3.76461	4.51419
AVEN	10.6801	11.4364	11.2101	12.932	11.301	8.84726
AVIL	0.341519	0.555014	0.37521	0.479025	0.356303	0.315283
AVL9	11.1707	10.945	12.1032	12.1024	12.036	16.6695
AVP	0	0	0	0	0	0
AVPI1	0.579869	0.768899	1.58755	3.92332	4.0908	1.70787
AVPR1A	0	0	0	0	0	0
AVPR2	0.738874	1.03569	0.976186	0.733461	1.25509	0.384185
AWAT1	0	0	0	0	0	0.0335677
AWAT2	0	0	0.0118584	0	0	0
AXDND1	0.0465371	0.0313947	0.0514282	1.06458	0.651573	0.145236
AXIN1	8.94505	8.547	15.6712	9.62619	8.85006	10.8355
AXIN2	3.53523	3.45134	3.19216	1.6605	1.42128	1.24994
AXL	0.0417691	0	0.0110113	1.03064	0.570418	0.022211
AZGP1	0.586292	0.32339	1.49894	0.119554	0.886391	1.75108
AZGP1P1	0.053734	0	0	0.131349	0.324655	0.0572591
AZI2	8.38128	7.44679	8.97501	17.5468	23.4811	25.5864
AZIN1	24.6268	25.5709	46.1046	53.8094	58.1205	120.367
B2M	683.841	726.821	1257.37	624.592	657.307	1346.53
B3GALNT1	0	0	0.0080044	0	0	0
B3GALNT2	15.8563	16.5842	20.8877	13.9996	15.4902	24.1618
B3GALT2	0.445598	0.623715	0.300649	2.85207	2.58077	0.66532
B3GALT4	0	0	0	0	0	0
B3GALT6	9.32504	11.2859	13.4702	9.27559	9.42102	8.16961
B3GALTL	2.14224	1.84617	1.80165	1.62782	1.50498	1.72619
B3GAT1	0	0	0	0	0	0
B3GAT2	2.40172	1.72663	0.686665	1.35799	2.40885	1.07158
B3GAT3	28.5131	26.724	30.2691	16.555	17.8492	26.7484
B3GNT1	4.2389	4.07198	3.98628	1.84322	0.969982	2.26429
B3GNT2	10.4256	12.5708	7.99289	14.0057	13.6373	5.79349
B3GNT4	0.149253	0.324804	0.295148	0.814634	0.410297	0.0350621
B3GNT5	0.639288	0.738954	0.350595	0.34583	0.405846	0.216785
B3GNT8	0.423363	0.224969	0.254964	0.142352	0.239262	0.304498
B3GNT9	5.59055	5.95897	11.316	5.78806	5.17017	7.61831
B3GNTL1	0.460372	0.859866	0.189799	1.44396	0.969767	0.0978237
B4GALNT1	10.6042	13.5972	17.4842	39.7636	41.4611	70.5055
B4GALNT2	0	0	0	0	0	0
B4GALNT3	0.486731	0.30893	0.657284	2.59522	1.78559	2.12416
B4GALNT4	0	0	0	0	0	0
B4GALT1	23.7393	25.0387	44.4286	26.5978	25.7663	53.8119
B4GALT1-AS1	0.269961	0.742389	0.340161	1.94563	2.25531	0.399703
B4GALT2	32.1829	31.7315	34.7988	22.0872	20.2518	15.1192
B4GALT3	75.7735	77.7602	55.3366	143.635	151.954	178.745
B4GALT4	6.37149	5.98491	5.46267	8.20548	7.43844	5.86019
B4GALT5	7.28586	6.45717	15.1635	5.08488	5.29954	10.5059
B4GALT6	1.88136	1.57756	0.74106	0.436807	0.760198	0.357042
B4GALT7	6.58948	9.18828	8.93807	6.1186	7.55466	7.9143
B9D1	4.80314	2.97897	6.04721	4.6118	5.13282	5.24039
B9D2	4.70078	4.37996	4.33985	4.85185	4.29535	2.53753
BAALC	0	0	0.0488841	0	0.135614	0.171179
BAALC-AS1	0	0	0.111945	0	0.204831	0
BAALCOS	0	0	0	0	0	0
BABAM1	36.4764	35.7558	36.8239	58.0961	69.8475	64.1647
BACE1	1.33257	1.45469	2.4301	0.653402	0.736171	1.74037
BACE1-AS	2.90221	1.7436	3.54815	0.354562	0.883964	2.52929
BACE2	0.0476516	0.118747	0.172336	0.178813	0.225899	0.153452
BACH1	8.79106	8.51903	16.2976	29.6213	29.5333	46.508
BACH1-IT2	0.328944	0.370067	0.259638	1.70282	2.10649	0.444131
BACH2	3.09101	3.42074	1.59102	1.24766	0.781095	1.00633
BAD	36.5455	38.5357	59.9676	55.7949	63.5706	63.574
BAG1	19.8074	20.5191	32.8714	29.2051	27.8515	23.7858
BAG2	4.11251	2.82816	6.74249	5.52167	6.37598	11.333
BAG3	5.15072	6.29273	7.61573	702.885	729.068	887.575
BAG4	5.66056	5.767	7.408	4.71985	4.01741	5.50277
BAG5	6.53834	7.29123	9.15132	6.9975	6.51979	6.35551
BAG6	0	0	39.9059	0	0	31.8237
BAGE,BAGE2,BAGE4,BAGE5	0.143168	0.112161	0.0223806	0.0913979	0.182221	0.100959
BAHCC1	0	0	0	0	0	0
BAHD1	7.47817	8.82001	10.549	10.2391	9.04326	16.6517
BAI2	2.50992	2.75596	0.584304	1.49801	1.54302	0.348693
BAI3	0.0351819	0.0368877	0.160892	0.0287061	0.0237284	0.195784
BAIAP2	0.0646784	0	0.0748452	0.675057	1.0782	0.106433
BAIAP2-AS1	0.0187613	0.0201546	0.0324013	0.0413283	0	0.0188898
BAIAP2L1	7.68121	7.64937	14.2159	5.43086	5.91944	12.6937
BAIAP3	0.149895	0.16625	0.259956	0.789258	0.369471	0.336046
BAK1	23.0884	25.3642	25.5304	34.4015	37.8123	27.7467
BAMBI	0.45164	0.237033	0.286028	2.53868	1.7997	0.596649
BANCR	0	0	0	0	0	0
BANF1	125.51	129.953	163.116	160.031	153.113	216.546
BANF2	0	0	0	0	0	0
BANK1	0.0200658	0	0.0460675	0.0979105	0	0.0120003
BANP	3.94856	5.11546	6.84322	8.41474	11.1354	14.2732
BAP1	28.0279	29.1175	27.1547	30.468	32.3135	31.1143
BARD1	24.2558	25.0034	25.419	11.5878	11.447	14.8809
BARHL1	0	0.176234	0.0331515	0	0	0.0340896
BARHL2	0	0.0730451	0.0289011	0	0	0.058937
BARX1	0	0	0	0	0	0
BARX2	70.1772	71.9268	50.6379	65.9709	72.5213	60.6808
BASP1	28.9668	28.9324	47.5628	57.7133	58.7789	27.5014
BASP1P1	0	0	0.0848972	0	0	0.138813
BATF	1.8274	2.49176	2.23748	5.84265	3.94088	3.65236
BATF3	0.530178	0.700386	0.727489	3.79839	1.61076	0.639492
BAX	42.9662	44.6572	47.6086	71.8515	87.0705	71.6481
BAZ1A	4.87225	5.40891	8.04025	3.88194	3.79379	3.35163
BAZ1B	30.8944	31.7822	45.4071	36.1808	36.8935	54.2637
BAZ2A	20.3345	20.4196	18.2626	28.0789	29.7161	39.0714
BAZ2B	0.156722	5.5128	3.6384	0.547905	4.85643	3.51239
BBC3	4.11281	4.70411	4.65589	47.4397	43.9817	10.7267
BBIP1	5.60943	6.06129	7.10175	7.99908	6.86205	9.13074
BBOX1	0	0	0	0	0	0
BBS1	1.48858	1.72879	3.17304	1.7768	1.56387	3.66138
BBS10	1.90742	2.15674	1.49116	2.93114	3.09069	1.14365
BBS12	0.561207	0.569841	0.293906	0.341957	0.187513	0.312745
BBS2	3.56831	4.55228	4.92991	1.77524	2.2421	3.16719
BBS4	1.06194	1.0324	1.40452	1.02558	0.985916	1.96157
BBS5	5.461	5.68258	3.02393	16.8481	16.711	5.29622
BBS7	3.61805	3.20256	3.89119	4.0304	4.23066	4.50326
BBS9	1.45463	1.28642	2.22503	1.92087	1.86632	1.99723
BBX	9.36314	9.51935	9.30344	5.5218	4.98117	6.87197
BCAM	0	0	0.0186969	0	0	0
BCAN	6.65952	7.62876	5.11869	15.9654	16.2132	13.0342
BCAP29	5.41852	5.69937	5.19456	2.81052	1.96046	3.12369
BCAP31	58.9536	63.0703	91.2097	69.9987	80.4069	135.952
BCAR1	0.0331958	0.107276	0.0276416	0.0721446	0.0609626	0.265726
BCAR3	0.0689478	0.0539583	0.069841	0.0576283	0.130707	0.0227697
BCAS1	0.0157419	0	0.00436403	0.074732	0	0.00887623
BCAS2	15.9439	15.6443	12.8841	33.8014	33.0149	26.1058
BCAS3	1.31495	1.57263	2.78659	1.43093	1.14454	1.98878
BCAS4	1.8563	1.97894	0.499889	0.410601	0.68967	0.124903
BCAT1	0.400582	0.465317	0.262085	1.38665	1.1899	0.491461
BCAT2	30.6979	30.4516	37.0725	14.9332	12.9721	19.8459
BCCIP	19.2289	20.0142	42.6267	19.0921	24.5676	35.0831
BCDIN3D	2.14497	2.99673	2.59969	1.33925	1.66602	2.52063
BCDIN3D-AS1	0.185477	0.304342	0.247701	0.528997	0.282219	0.334535
BCHE	0	0	0.053418	0	0	0
BCKDHA	20.7647	22.1656	27.9072	21.7684	22.3788	33.8585
BCKDHB	17.9917	20.0579	20.5185	10.2575	10.286	15.707
BCKDK	14.071	15.7358	28.2239	11.7925	13.288	21.2845
BCL10	11.8181	11.6048	8.45943	17.8205	19.0839	14.1917
BCL11A	2.9921	2.89536	4.26468	0.621114	0.480243	0.194089
BCL11B	0.378116	0.337343	1.46315	0.355963	0.32196	0.909964
BCL2	17.7553	20.2555	16.0063	22.9323	26.5627	15.329
BCL2L1	71.3918	72.0221	153.384	61.1657	63.0295	146.202
BCL2L10	0	0	0	0	0	0.170217
BCL2L11	47.543	50.5276	51.8037	174.526	166.307	70.8558
BCL2L12	14.609	13.4734	12.3026	17.2188	20.9125	9.1707
BCL2L13	8.80851	8.46513	12.7543	8.85482	9.18612	13.6202
BCL2L15	0.0179829	0.130114	0.0672585	0.227555	0.412374	0.441867
BCL2L2,BCL2L2-PABPN1,PABPN1	22.8701	22.7363	33.0523	25.5095	28.7942	29.7191
BCL3	7.22956	8.64524	10.9605	8.3971	7.31161	6.37175
BCL6	0.265058	0.225242	0.0822309	0.857036	0.816476	0.472673
BCL6B	0.0529158	0.111225	0.0542762	0.239091	0.745778	0.0271892
BCL7B	20.513	20.7697	28.1966	25.4366	26.7988	33.1909
BCL7C	12.7853	16.2016	9.61039	14.8822	15.8412	6.83331
BCL9	7.18996	7.00613	4.10678	2.16783	2.45003	2.67757
BCL9L	6.81444	6.87339	11.088	2.33134	3.16818	2.04899
BCLAF1	33.3259	33.7926	49.8367	27.5435	29.3197	44.1091
BCMO1	0	0	0	0	0	0
BCO2	0.0752754	0.0785724	0.153695	0.18745	0.253437	0.207936
BCOR	20.6679	21.5705	34.5233	11.2954	12.6436	19.3275
BCORL1	1.88121	1.96221	1.84729	1.79119	1.71512	1.27139
BCORP1	0	0	0	0	0	0
BCR	28.1767	28.9585	34.9987	30.7409	30.3168	29.151
BCRP2	1.21426	1.31301	1.69821	0.982565	0.959599	1.76342
BCRP3	0.144721	0	0.319878	0.159159	0	0.21571
BCS1L	14.5978	16.1909	15.5039	12.0071	14.3603	16.7454
BCYRN1	64.7914	77.3206	571.037	517.016	548.289	722.223
BDH1	17.0486	18.4052	20.8936	8.41008	9.4054	14.7636
BDH2	1.21259	1.01662	1.49336	1.62715	1.28582	1.4899
BDKRB1	0	0	0.021537	0	0	0
BDNF	0.19385	0.123145	0.0794132	0.132334	0.390266	0.0427251
BDNF-AS	0.0620203	0.4852	0.347773	0.928323	0.201879	0.239203
BDP1	7.90058	8.55323	9.12688	9.87478	10.2387	10.085
BEAN1	0.0815154	0.0321202	0.121926	0.131719	0.384013	0.183351
BECN1	15.6565	17.3223	13.7856	17.1578	16.9248	16.7606
BECN1P1	0	0	0	0	0	0
BEND2	0	0	0	0	0	0
BEND3	3.89695	4.88512	10.4825	2.81575	2.06615	3.92887
BEND3P3	0.448719	0.366345	0.632105	0.82233	0.832639	0.94969
BEND4	4.25373	3.88174	3.09709	24.9384	25.697	10.3792
BEND5	0	0.0648133	0.0153793	0	0.108933	0.124204
BEND6	0.433759	0.339768	0.155493	1.11715	1.133	0.541393
BEND7	0.0712797	0.290728	0.154159	0.258808	0.162714	0.410192
BEST2	0	0	0.0157721	0	0	0
BEST3	5.18056	5.47216	5.01406	1.70317	0.905124	2.14608
BEST4	0.244919	0.0537445	0.152263	0.630985	0.0884983	0.189991
BET1	5.2845	5.93849	4.09642	5.05739	5.08826	4.83027
BET1L	16.3948	16.7017	20.1351	27.1857	27.5032	27.9025
BEX2	2.53712	2.05284	3.68231	16.2654	14.61	11.7599
BEX4	0.616631	0.782609	0.604395	4.33913	4.07806	1.53943
BEX5	5.82885	5.2744	5.17172	9.38402	8.74263	8.2822
BFAR	12.2987	13.2957	20.2078	15.4447	18.8137	28.0877
BFSP2	1.5818	2.02677	3.69676	1.85879	1.7482	2.31969
BGLAP,PMF1,PMF1-BGLAP	76.4743	81.5484	71.6566	58.7972	64.6716	76.6655
BGN	0	0	0.0168432	0	0	0.0172902
BHLHA15	14.7955	16.0909	29.9639	23.693	28.801	24.9161
BHLHA9	0	0	0	0	0	0
BHLHE22	1.12301	0.824621	1.22218	3.14992	3.14529	1.46959
BHLHE23	0	0	0	0	0	0
BHLHE40	3.87165	4.43014	7.81565	11.1741	10.492	5.5673
BHLHE40-AS1	0	0	0.0677091	0	0	0
BHLHE41	14.4744	13.8742	13.9966	25.5476	23.7962	12.1333
BHMT	0	0	0	0	0	0.0157047
BHMT2	0	0.0327878	0	0	0	0.0171294
BICC1	0	0	0	0	0	0
BICD1	2.70521	3.08708	2.33982	2.98041	3.44751	2.84429
BICD2	21.3473	20.1503	27.1296	38.0998	38.5905	57.0725
BID	13.1707	14.1692	19.2518	38.1536	41.9478	44.95
BIN1	2.75497	2.33322	1.9235	2.60089	1.8982	7.05937
BIN2	30.8711	33.7788	27.2758	37.2474	46.1446	32.8312
BIN3	3.63134	4.70014	5.56748	4.3993	5.52885	6.85514
BIN3-IT1	0.335276	0.151424	0.424342	0.556179	0.735624	0.448262
BIRC2	10.9638	10.707	12.8856	8.3029	8.82482	12.8029
BIRC3	16.5757	16.5625	15.101	17.4834	19.7229	9.02134
BIRC5	43.6247	43.6721	50.1773	14.5456	16.2963	18.3465
BIRC6	17.5705	18.0839	20.4757	26.5021	26.2358	28.2582
BIRC7	0	0	0	0	0	0
BIRC8	0	0	0	0	0	0
BIVM,BIVM-ERCC5,ERCC5	7.56775	7.8277	15.3685	7.03091	6.98395	12.1917
BLACAT1	0.0275932	0.0594219	0.0152596	0.0670434	0.720687	0.045423
BLCAP	13.6255	15.3048	21.543	15.1767	13.734	22.5225
BLID	0	0	0	0	0	0
BLK	0.0329456	0	0.195302	0.0707594	0	0.0987026
BLM	7.95953	8.40434	13.5152	5.03021	5.09873	7.79763
BLMH	28.3468	30.1657	35.8617	22.951	23.7608	30.4234
BLNK	5.226	5.8897	11.633	8.2096	9.87551	23.4621
BLOC1S2	7.28382	8.22036	11.5106	28.6975	27.5644	44.6736
BLOC1S3	6.94288	6.62898	9.3386	12.3744	10.7478	9.95611
BLOC1S4	3.33357	2.96062	4.12154	5.46831	5.66851	3.41322
BLOC1S6	17.7671	18.4225	21.4873	18.271	18.8181	28.3774
BLVRA	33.6917	36.8018	48.0058	16.1008	15.4165	26.7104
BLVRB	14.4032	16.959	13.2439	37.9647	33.9407	33.8166
BLZF1	4.26044	4.29501	4.09523	4.55326	4.67549	4.17019
BMF	13.1388	13.6297	15.3614	12.4392	14.0835	12.7868
BMI1,COMMD3,COMMD3-BMI1	44.2225	49.1023	75.2512	15.4139	20.7029	37.6313
BMP1	1.04321	1.10595	2.91875	1.94362	1.46931	2.49455
BMP10	0	0	0	0	0	0
BMP15	0	0	0	0	0	0
BMP2	0.0537979	0.140982	0.0672283	0.377704	0.731369	0.133549
BMP2K	6.05802	6.32347	4.63941	9.64857	11.7451	5.28406
BMP3	0	0	0	0	0	0
BMP4	0.129392	0.0471612	0.0534275	0.907419	0.903331	0.50075
BMP5	0	0	0	0	0	0
BMP6	14.1255	13.5606	29.5313	16.147	17.0906	25.911
BMP7	0	0	0.0116167	0	0.0424914	0.0467631
BMP8A	18.476	19.9455	16.4222	30.2743	29.1737	22.9853
BMP8B	13.1084	12.9586	10.0614	5.45813	5.52495	7.07725
BMPR1A	1.74098	1.8279	3.00055	1.97688	1.7255	3.42637
BMPR1B	0.0411059	0.0272702	1.91508	0.141217	0.0580627	2.45094
BMPR2	1.74918	2.00523	0.305374	0.911688	0.883328	0.132639
BMS1	6.49201	6.98058	10.5981	15.1306	16.8294	22.3063
BMS1P17	1.11909	0.891559	0	1.23533	1.77584	0
BMS1P20	5.46855	5.0721	7.22507	11.6685	10.9352	12.2091
BMS1P4	0.892619	1.10442	2.86171	3.93126	5.11641	6.2344
BMS1P5	0.067344	0.247774	0.260305	0.341028	0.561182	0.786287
BMS1P6	0	0	0	0	0	0
BMX	0	0	0	0	0	0
BNC1	0	0	0	0	0	0
BNC2	0.123292	0.145726	0.326541	0.0972486	0.0800889	0.32609
BNIP1	6.04731	6.69241	8.64713	11.3513	13.8974	14.76
BNIP2	21.1975	23.3641	23.6885	28.8492	27.0749	40.0038
BNIP3	0	0.294917	0.209451	0	0.220012	0.158381
BNIP3L	5.60354	6.19994	6.62283	3.79311	3.21424	3.87492
BNIPL	0.140222	0.137106	0.0896474	0.307683	0.277188	0.196699
BOD1	7.67438	8.44541	8.66462	12.1127	12.1717	10.9231
BOD1L1	6.96172	6.99005	8.23136	9.24784	8.99094	11.946
BOD1L2	0	0	0	0	0	0
BOK-AS1	0	0	0	0	0	0
BOLA1	10.2359	9.41941	6.40916	5.06408	10.018	5.21262
BOLA2B	0	0	0	0	0	0
BOLA3	45.0379	53.323	37.3742	58.5897	56.7885	37.0503
BOLA3-AS1	1.7642	1.70744	0.854617	1.00211	0.838762	1.13019
BOLL	0.257776	0.108891	0.0715842	3.12448	2.31841	1.3067
BOP1	40.7852	43.6473	59.7284	49.1989	57.8302	51.5566
BORA	1.75421	1.81172	3.05174	1.0115	1.31049	1.52454
BPGM	4.34396	3.91617	4.90066	5.58308	6.79844	5.97033
BPHL	3.20548	1.91892	3.05594	2.31424	2.09176	2.20529
BPI	0	0	0.010788	0	0	0
BPIFA1	0	0	0	0	0	0
BPIFA2	0	0	0	0	0	0
BPIFA3	0	0	0	0	0	0
BPIFA4P	0	0	0	0	0	0
BPIFB1	0	0	0	0	0	0
BPIFB2	0	0	0	0	0	0
BPIFB3	0	0	0	0	0	0
BPIFB4	0	0	0	0	0	0
BPIFB6	0	0	0	0	0	0
BPNT1	13.8538	13.4399	10.1478	7.7356	7.18202	8.00831
BPTF	11.2457	11.3498	12.9456	11.2532	11.4532	14.7733
BPY2	0	0	0	0	0	0
BPY2C	0	0	0	0	0	0
BRAF	8.8067	10.1011	9.81492	15.1208	13.2845	12.0586
BRAP	5.03158	4.40135	4.00401	5.54862	6.62343	6.86411
BRAT1	13.2982	13.6801	15.2237	8.37216	8.9425	11.276
BRCA1	10.9242	11.7058	12.753	5.98714	6.19107	7.04326
BRCA2	1.78758	1.74029	3.11022	1.4747	1.869	1.84465
BRCC3	7.0451	6.8562	8.06697	4.01502	4.08381	5.19295
BRD2	22.4678	23.7045	41.0914	57.9465	57.0964	70.6276
BRD3	3.78138	4.08257	2.63061	2.07753	1.59527	1.58423
BRD4	22.3653	23.9969	29.8643	36.868	36.9063	45.618
BRD7	20.0853	20.7113	23.385	20.3564	22.6972	25.5864
BRD7P3	0.0793491	0.128559	0.112105	0.213364	0.436098	0.0389723
BRD8	11.3779	12.9174	9.20872	7.0409	8.86722	6.16917
BRD9	7.69036	7.66214	12.9262	9.41824	11.2046	12.2625
BRDT	0	0	0	0	0	0
BRE	9.57194	10.3579	11.2083	8.83829	5.84045	10.5283
BREA2	0.10503	0	0.0808035	0.48874	0.408331	0.0541686
BRF1	2.98683	3.87958	4.83911	2.29563	5.28125	4.16222
BRF2	3.99513	3.66112	6.03522	30.8411	25.4029	33.3162
BRI3	53.2066	58.5775	74.607	40.3834	42.9855	83.4008
BRI3BP	17.2867	15.6125	17.8091	8.56126	8.16377	7.60044
BRICD5	3.09543	2.92262	2.9167	2.83194	2.02006	2.7649
BRINP1	0	0	0	0	0	0
BRINP2	0.236758	0.0918812	0.0855982	0.646721	0.165284	0.0229345
BRINP3	0	0	0	0	0	0.0290876
BRIP1	7.22494	7.47851	7.44818	3.41072	3.37786	3.39542
BRIX1	34.0608	37.2324	51.8647	38.7141	37.8053	31.7667
BRK1	63.4862	76.9963	73.2973	56.8654	54.8842	68.1464
BRMS1	20.4853	21.5831	28.7668	32.2677	34.2387	28.5646
BRMS1L	2.802	2.81048	2.28361	4.28762	3.25154	2.1592
BROX	25.0562	27.0646	15.5198	29.3413	20.519	15.8114
BRPF1	7.64017	8.09338	9.65774	11.0184	10.2382	8.61049
BRPF3	8.86054	9.63416	8.68721	11.8279	9.75501	6.88168
BRSK1	1.84428	1.83046	2.57086	6.25151	6.10037	7.10975
BRWD1	8.76987	7.60189	20.5245	5.4599	8.44571	12.887
BRWD1-IT2	0.120967	0.27197	1.01717	8.9384	6.23829	1.39482
BRWD3	3.27595	3.1722	3.98674	6.90413	6.54082	6.09259
BSDC1	19.8443	21.943	14.4414	42.4983	41.9673	50.0873
BSG	209.75	224.79	335.821	209.819	230.499	361.935
BSN	0.0684602	0.0614484	0.0738524	0.112632	0.22516	0.0660268
BSN-AS2	0.0250369	0	0.0284064	0.829449	0.147131	0.0140723
BSND	0	0	0.014394	0	0.217631	0.0579564
BSPH1	0	0	0	0	0	0
BSPRY	15.5305	17.4277	25.8835	21.1531	19.5759	23.4811
BST1	0	0	0	0	0	0.0688888
BST2	106.33	116.511	126.394	235.31	260.116	307.178
BSX	0	0	0	0	0	0
BTAF1	6.40834	6.74486	14.2537	13.8769	14.5996	22.5788
BTBD1	19.8823	20.9736	25.8462	18.9508	19.2344	23.7959
BTBD10	10.8758	10.6195	7.97635	12.8518	12.7153	10.145
BTBD11	0.015979	0.0210762	0.00818072	0.387821	0.471927	0.0333302
BTBD16	0	0	0	0	0	0
BTBD17	0	0	0	0	0	0
BTBD18	0.428349	0.590079	0.649376	1.68782	1.55452	0.809235
BTBD2	18.1076	20.3871	40.2399	21.2555	22.6831	39.9199
BTBD3	4.89507	5.00217	8.21214	8.99889	7.51123	5.55502
BTBD6	6.05415	5.82963	8.32209	8.00171	10.0654	12.2522
BTBD7	5.02643	4.87982	5.32156	10.4467	9.65107	5.6673
BTBD8	0.646567	0.738694	0.108983	0.285101	0.947186	0.105149
BTBD9	1.47201	1.38512	1.50792	2.20799	2.42947	1.83542
BTC	0.34099	0.296157	0.222336	0.986183	1.3674	0.198323
BTD	6.40471	7.66144	8.85555	5.70674	4.92919	5.38468
BTF3	225.651	229.455	285.724	264.494	258.124	335.767
BTF3L4	17.6478	18.4201	14.064	17.0503	17.3469	15.4299
BTF3P11	0	0.142014	0	0	0	0
BTG1,C12orf79	37.6085	37.6783	57.2851	116.276	111.904	41.2704
BTG2	134.495	134.903	127.423	248.677	233.429	142.934
BTG3	14.099	16.7557	23.3042	23.9817	24.2362	17.0263
BTG4	0	0.0834212	0.2314	0	0	0.0455125
BTK	2.33458	2.34608	0.527669	0.664326	0.873154	0.273681
BTN1A1	0	0.0268331	0.0218547	0	0.0513742	0.0434024
BTN2A1	4.12159	4.65907	5.45585	6.64047	7.13838	10.0784
BTN2A2	13.0234	13.5346	13.4162	10.415	11.5976	13.5985
BTN2A3P	0.784576	0.561343	0.94525	4.96252	4.53076	4.79215
BTN3A1	5.73373	5.68862	9.95125	3.40688	3.31947	9.89166
BTN3A2	12.7132	13.5031	20.7578	4.98356	4.79031	10.6956
BTN3A3	1.29453	1.76269	2.55833	0.399423	0.645615	2.54942
BTNL10	0	0	0	0	0	0
BTNL2	0	0	0	0	0	0
BTNL3	0	0	0	0	0	0
BTNL8	0	0	0	0	0	0
BTNL9	0	0	0	0	0	0
BTRC	1.54932	1.42041	2.31983	1.70251	1.95167	2.38977
BUB1	59.4366	62.9011	63.6371	22.6175	25.2318	27.4926
BUB1B,PAK6	22.8665	21.1693	39.6649	17.225	17.344	26.2411
BUB3	55.6694	60.2565	99.9079	51.7055	54.9129	90.9941
BUD13	10.9435	11.4635	23.2293	7.66525	8.21212	14.9902
BUD31	16.2796	20.9732	16.3105	42.6145	32.4511	25.4778
BVES	2.24282	1.9752	1.0649	1.28528	1.08902	0.70703
BVES-AS1	0.0806705	0	0.0500546	0.103978	0.0854249	0.0243219
BYSL	15.9844	17.8931	23.7145	22.9304	22.8557	23.8718
BZRAP1	3.35923	3.97474	0.694007	8.298	9.07147	0.504083
BZRAP1-AS1	5.50837	5.76673	3.32881	8.3363	6.55733	1.51672
BZW1	85.5883	87.6129	73.3503	103.148	110.091	93.3684
BZW2	28.0085	32.2572	40.7002	29.2225	29.3335	38.2392
C10orf10	4.06266	6.24009	2.59623	25.9215	23.3295	2.45801
C10orf105	0	0	0	0	0	0
C10orf107	0	0	0	0	0	0
C10orf111	0.0551129	0.236057	0.137734	0.646271	0.535636	0.211566
C10orf113	0	0	0	0	0	0
C10orf115	0	0	0	0	0	0
C10orf12	3.80103	3.67814	5.07178	2.89805	2.33035	3.5185
C10orf120	0	0	0	0	0	0
C10orf126	0	0	0	0	0	0
C10orf128	0.642527	0.687667	0.610879	0.967307	0.959757	0.420492
C10orf129	0	0.0451731	0.0359376	0	0	0.023536
C10orf131	0	0	0	0	0	0.0412159
C10orf2	6.61542	7.28542	14.6078	8.16979	8.78054	10.7246
C10orf25	0.171852	0.155274	0.329196	0.303817	0.401467	0.157801
C10orf35	1.21609	1.55569	1.51504	8.77457	8.52747	20.7803
C10orf40	0	0	0	0	0	0
C10orf53	0	0	0	0	0	0
C10orf54	0.645242	0.84754	2.33839	1.06442	0.889907	2.5372
C10orf62	0	0	0	0	0	0.0292128
C10orf67	0	0	0.0078614	0	0	0
C10orf71	0	0	0	0	0	0
C10orf71-AS1	0	0	0	0	0	0
C10orf76	3.04464	3.23493	4.98979	3.17807	3.69117	4.1882
C10orf82	0	0	0	0	0	0
C10orf85	0	0.0378682	0.00981705	0	0	0
C10orf88	1.49041	1.56029	2.92533	1.44377	1.62761	3.79515
C10orf90	0	0	0	0	0	0
C10orf91	0	0	0	0	0	0
C10orf95	2.79902	2.41611	2.77812	3.43784	5.25403	1.56893
C10orf99	0	0	0	0	0	0
C11orf1	12.8343	13.9728	11.6646	12.3302	16.6495	10.6099
C11orf24	16.7552	17.6365	34.1107	8.45064	8.62654	14.3515
C11orf30	4.87887	4.7506	6.38053	4.93087	5.10924	6.1146
C11orf31	50.0515	52.1405	56.3632	77.2859	77.7272	49.2032
C11orf35	0.625715	0.920778	0.798153	0.969906	1.46309	0.948394
C11orf40	0	0	0	0	0	0
C11orf44	0	0	0	0	0	0
C11orf45	0.0228058	0	0.242661	0.161751	0.401226	0.664799
C11orf48,LOC102288414	27.312	29.5623	32.355	32.241	31.6137	20.2609
C11orf49	5.20661	6.64257	7.45544	4.09156	3.54662	6.50094
C11orf54	8.16752	9.15105	10.5648	6.32447	5.58307	10.7222
C11orf57	11.2796	10.2513	20.2971	18.9135	17.3166	24.6903
C11orf58	31.3414	33.6182	27.1639	42.3125	45.3509	32.205
C11orf63	2.3189	2.85204	0.632104	2.87995	2.1487	0.914637
C11orf65	0.26624	0.221229	0.958978	0.345051	0.142112	0.618884
C11orf68	11.0964	9.50714	12.312	20.4358	19.2951	8.64855
C11orf70	0	0	0	0	0	0
C11orf71	6.70675	4.60938	4.83998	39.9131	39.3652	6.47434
C11orf73	18.1707	17.1103	33.4327	45.9162	51.0932	75.1607
C11orf74	0.57922	1.20959	0	2.25802	1.20312	0
C11orf80,RCE1	11.8027	13.8495	24.0856	20.4394	21.1691	29.5513
C11orf82	8.79467	8.56884	15.522	8.20692	8.17361	12.655
C11orf83	9.29358	11.5145	16.6592	17.2112	18.7239	11.7355
C11orf84	15.7996	17.1081	19.0914	68.0964	67.2688	49.2218
C11orf85	0	0	0	0	0	0
C11orf86	0	0	0	0	0	0
C11orf87	0	0	0	0	0	0
C11orf91	0.169606	0	0.0824147	0.701237	0	0.165075
C11orf95	2.22514	2.52864	1.68272	4.35934	3.74281	1.74807
C11orf96	18.3258	16.8828	17.933	64.7637	66.1464	15.4035
C11orf97	0	0	0	0	0	0
C12orf10	21.1085	23.3235	22.475	55.0792	53.9666	58.5554
C12orf29	9.38842	8.9309	10.9365	9.22423	10.0567	8.65875
C12orf36	0	0	0	0	0	0
C12orf4	7.88361	7.53189	10.5025	8.47704	8.83282	11.6601
C12orf40	0	0	0	0	0	0
C12orf43	3.25483	3.3205	4.30266	4.94619	5.84066	6.26642
C12orf45	13.9637	18.7942	21.2294	29.1744	30.3572	19.4836
C12orf49	10.4482	10.9513	13.4803	11.8563	12.5405	12.7194
C12orf5	2.07523	2.30239	2.53247	2.39241	2.33803	2.66933
C12orf50	0	0	0	0	0	0
C12orf54	0	0	0	0	0	0
C12orf56	0	0	0.0150613	0	0	0.0293864
C12orf57	196.826	231.703	120.762	318.012	314.683	174.177
C12orf60	0.241895	0.397033	0.393001	0.321599	0.923764	0.608873
C12orf61	1.29103	0.88028	0.999594	10.392	9.80788	1.14008
C12orf65	6.00599	5.35974	6.30217	17.1433	13.7871	6.69917
C12orf66	5.19235	6.62541	6.28965	4.46607	5.73512	4.53952
C12orf73	12.237	13.3752	9.50913	20.654	22.7105	18.1993
C12orf74	1.03313	0.646603	0.397398	0.63584	0.193242	0.489883
C12orf75	36.64	37.9116	38.0346	29.2836	31.574	30.8588
C12orf76	0.333864	0.238807	0.468963	0.363248	0.5263	0.435648
C12orf77	0.314299	0.735268	0.0148795	0.638318	0.210933	0
C12orf80	0	0	0	0	0	0
C14orf1	11.9516	14.1499	13.3671	7.78765	8.41896	9.52171
C14orf119	3.11464	3.27506	3.15604	4.37321	4.11721	2.45538
C14orf132	0.482661	0.708746	0.471411	1.10287	0.957181	0.486132
C14orf142	4.38449	4.92669	6.53118	5.04463	4.30251	3.74754
C14orf159	5.47884	5.93796	6.93767	17.5054	17.3779	8.73516
C14orf166	33.9237	38.5614	42.7223	44.3463	53.9123	46.9061
C14orf169	4.34852	3.92268	5.60484	6.1939	5.61577	3.81477
C14orf177	0	0	0	0	0	0
C14orf178	0.164401	0.181859	0.122106	2.08132	2.30646	0.82887
C14orf180	0	0	0	0	0	0
C14orf2	55.3657	57.0852	60.8046	64.3923	72.3428	55.5252
C14orf28	0.225077	0.298528	0.246572	0.244124	0.134423	0.097378
C14orf37	0.071247	0.0572544	0.0588972	0.0442444	0	0.243966
C14orf39	0	0	0	0	0	0
C14orf64	0	0	0	0	0	0
C14orf79	0.0796687	0.0846002	0.0938518	0.0922056	0.0766411	0.0630577
C14orf80	19.4262	20.5389	20.4436	28.3071	28.5613	13.2997
C14orf93	1.30644	0.753984	1.35484	1.02821	0.705373	0.622578
C15orf27	0.182965	0.241321	0.108979	0.329829	0.0689346	0.184452
C15orf37	1.24547	2.17603	1.42199	10.7293	10.5995	1.38818
C15orf39	36.8841	37.38	50.5513	29.8896	32.2287	34.64
C15orf40	12.4385	11.5066	8.28941	15.4608	13.0326	9.56295
C15orf41	1.83435	2.76953	3.89216	3.40985	2.37213	4.74416
C15orf43	0	0	0	0	0	0
C15orf52	0.142127	0.106729	0.185704	0.12864	0.0267933	0.110244
C15orf53	0.420074	0.315875	0.169553	0.105182	0.173908	0.216114
C15orf54	0	0	0	0	0	0
C15orf56	0	0	0.0618834	0	0	0.0497142
C15orf59	0	0	0	0	0	0
C15orf61	5.52551	5.56451	9.11643	8.43145	4.9118	7.27735
C15orf62	0.211492	0.229742	0.579008	0.206236	0.285601	0.719106
C15orf65	1.04798	1.06624	0.734957	5.92357	5.36547	4.18396
C16orf13	47.5649	56.6798	62.7835	64.0175	72.346	60.8648
C16orf3	0.088134	0.195072	0.217904	0.202333	0.167661	0.30625
C16orf45	0.287611	0.187635	2.03252	0.285198	0.197225	4.21844
C16orf46	0.23552	0.12494	0.221302	0.120064	0.0992303	0.336254
C16orf47	0	0	0	0	0	0
C16orf52	1.01538	1.0531	1.4489	1.44755	1.36667	1.51044
C16orf54	4.95123	5.28668	9.81522	9.59019	9.59825	13.0169
C16orf58	13.4587	14.4732	18.8017	12.3191	10.8059	17.8416
C16orf59	10.2605	9.6113	11.369	9.24978	10.32	5.92311
C16orf62	5.31805	5.77678	4.81501	4.38075	5.47086	5.40216
C16orf70	5.08577	3.86193	6.86917	5.46316	4.29415	6.01118
C16orf71	0.0298712	0.0318633	0.0928097	0.0636079	0.106262	0.102059
C16orf72	11.8944	12.2104	13.9433	68.8318	69.6984	46.0524
C16orf74	0	0	0.110772	0	0	0.056837
C16orf78	0	0	0	0	0	0
C16orf80	14.4847	17.167	24.8886	12.3554	13.4321	17.0304
C16orf82	0	0	0	0	0	0
C16orf86	0.953915	1.03362	0.811794	1.40824	0.444935	0.467816
C16orf87	6.31197	6.81094	6.98992	9.93292	8.88877	10.0056
C16orf90	0	0	0	0	0	0
C16orf91	11.4355	10.5046	15.202	23.2773	22.4725	14.7493
C16orf92	0	0	0	0	0	0.0667943
C16orf93	0.850544	1.12284	1.31077	3.05474	3.5353	2.28903
C16orf95	2.68822	4.41788	1.46542	2.01021	2.08849	1.0619
C16orf97	0	0	0	0	0	0
C16orf98	1.86133	3.01185	3.28581	2.30201	3.23494	2.71164
C17orf100	0.678266	0.84515	0.310485	1.83617	2.60662	0.563992
C17orf102	0	0	0.0059002	0	0	0.0115817
C17orf103	1.10186	0.922054	0.676553	1.34393	1.59133	0.947838
C17orf104	0.119861	0.15529	0.100588	0.230266	0.157199	0.139223
C17orf105	0	0	0	0	0	0
C17orf107	0.0679156	0	0.030739	0.0691009	0.17491	0.0791298
C17orf112	0	0	0	0	0	0
C17orf47	0	0	0.0386767	0	0	0
C17orf50	0	0	0	0	0.487933	0.0641671
C17orf51	1.57114	1.48213	0.930719	1.49931	1.30575	1.50757
C17orf53	4.19008	5.16887	6.55984	4.56117	5.26855	4.57105
C17orf58	4.24247	5.93962	2.34489	3.46707	5.4405	4.25732
C17orf59	8.9887	8.64127	6.67634	12.2774	11.8178	5.73487
C17orf62	36.8121	43.795	48.7731	36.9406	35.9082	40.8467
C17orf64	0	0	0.0621414	0	0	0.0837913
C17orf67	1.23248	1.24392	0.939668	9.49334	9.31467	2.6817
C17orf70	11.8877	11.4812	15.6354	11.2699	13.1506	10.1975
C17orf74	0	0	0	0	0	0
C17orf75	3.07028	3.58988	3.27213	1.78793	1.92503	3.26217
C17orf77	0	0	0	0	0.0583711	0.0160345
C17orf80	4.98598	5.17055	5.306	4.29359	5.26177	6.81977
C17orf82	0.125412	0	0.0459754	1.09984	0	0.0480703
C17orf85	7.59513	7.55671	8.87968	7.07516	8.10342	8.86152
C17orf89	105.005	128.802	102.326	126.454	131.717	100.097
C17orf96	14.508	17.3462	16.35	22.3982	19.9013	6.81406
C17orf97	0.469626	0.1024	0.18344	0.200304	0.252515	0.155741
C17orf98	0	0	0.0428008	0	0.34801	0.174878
C18orf21	6.72311	7.04683	13.0359	11.4992	10.6545	17.1384
C18orf25	5.99795	5.85677	10.4169	16.7639	16.9524	23.008
C18orf42	0	0	0	0	0	0
C18orf54	1.7156	1.71175	2.44646	0.913528	0.96712	1.30495
C18orf64	0	0	0	0	0	0.085468
C18orf8	7.74917	8.3699	12.6582	6.91264	8.85703	12.2236
C19orf10	102.538	110.772	164.154	129.064	139.958	222.216
C19orf12	4.6178	4.67409	5.0494	5.46707	6.05981	5.51832
C19orf18	0	0	0	0	0	0
C19orf24	68.5822	84.5531	100.867	90.4227	88.9636	99.7422
C19orf25	12.6773	12.2333	13.1408	19.9839	21.4602	14.5187
C19orf26	0	0	0.00954184	0	0.153392	0.0197573
C19orf33	0	0	0	0	0	0
C19orf35	0.300983	0.193374	0.322365	7.30707	6.97154	1.65768
C19orf38	3.01584	3.17356	2.4569	3.86664	4.43413	3.22691
C19orf40	1.68687	2.53817	2.699	2.52895	2.24644	1.72118
C19orf43	113.791	121.061	147.285	175.669	182.445	163.653
C19orf44	1.24768	1.10514	1.30395	0.631058	0.921973	1.15132
C19orf45	0.0635693	0	0	0.134492	0	0.0292444
C19orf47	10.7547	10.0895	12.2365	13.9735	14.8513	13.5139
C19orf48	43.8333	45.7074	69.094	80.337	88.9795	66.7163
C19orf52	11.3966	12.237	12.6544	24.2074	29.9744	15.6792
C19orf53	43.0327	40.4764	49.3202	52.8794	56.9718	44.6979
C19orf54	6.30378	8.23903	8.70901	5.91496	6.90776	7.53177
C19orf55	3.07523	3.27954	3.93964	2.49398	2.76958	3.57332
C19orf57	0.436335	0.368812	0.193662	0.479774	0.911473	0.441185
C19orf60	53.1373	54.2174	48.774	104.562	107.283	74.6048
C19orf66	1.8745	1.93812	2.32902	2.07143	2.42489	2.99792
C19orf67	0.0723881	0	0.21264	2.91194	2.18936	0.132512
C19orf68	1.6858	1.89815	2.70336	1.2189	1.56145	2.04631
C19orf70	62.0286	71.7585	75.8166	64.2438	59.4499	73.317
C19orf73	1.42543	1.56931	0.639631	11.097	8.23037	0.503541
C19orf80	0	0.119437	0	0	0	0
C19orf81	0	0	0	0	0	0
C19orf82	0.27341	0.329626	0.687986	0.383609	0.315814	0.402151
C19orf83	2.39426	2.51081	1.60538	4.22475	3.80516	1.77961
C1D	15.0196	16.7442	11.475	12.8782	12.4846	11.0859
C1GALT1	9.44474	9.17589	7.98353	6.00745	5.08047	5.48814
C1GALT1C1	14.1106	12.0819	17.3205	7.11638	7.39706	10.6733
C1orf100	0	0.409211	0	0	0	0
C1orf106	25.6582	27.9276	16.4486	4.36969	3.66605	3.47451
C1orf109	14.9469	15.0382	14.1326	15.7726	14.9643	12.625
C1orf110	0	0	0	0	0	0
C1orf111	0.371388	0.0821859	0.0552012	0.870948	0.722589	0.147419
C1orf112	13.9088	13.6355	10.6938	8.4381	8.42251	6.0096
C1orf115	1.47658	1.32972	0.767056	1.90573	2.85161	1.41335
C1orf122	60.2688	63.7603	33.6256	100.35	105.15	37.7951
C1orf123	14.3704	15.1602	10.6244	9.12342	9.98741	7.26799
C1orf127	0	0	0.0661511	0	0	0.0892433
C1orf131	10.2033	10.9045	7.35427	9.95133	7.58026	5.17918
C1orf137	0	0	0	0	0	0
C1orf140	0	0	0	0	0	0
C1orf141	0	0	0	0	0	0
C1orf145	0	0.0335823	0.0244149	0	0	0.0162819
C1orf146	0	0	0	0	0	0
C1orf158	0	0	0	0	0	0
C1orf159	5.64602	5.3995	4.57247	3.74876	3.78756	2.76554
C1orf167	0.446744	0.375708	0.374752	0.446158	0.169773	0.287901
C1orf168	0	0	0	0	0	0
C1orf174	16.1455	16.5553	13.4561	8.34275	9.17986	8.04806
C1orf177	0.255628	0.416893	0.159089	0.194159	0.565616	0.14668
C1orf180	0	0	0	0	0	0
C1orf185	0	0	0	0	0	0
C1orf186	3.61103	3.78828	4.44731	4.25127	4.03963	2.47489
C1orf189	0.118694	0	0.205181	0.298938	0.246129	0
C1orf192	1.63527	1.71758	1.55193	0.720715	0.785765	1.053
C1orf195	0	0.319169	0	0	0.5614	0.417212
C1orf198	5.58796	6.17217	2.36429	3.59011	4.08551	2.75222
C1orf200	0	0	0	0	0	0
C1orf204,VSIG8	0.0629209	0.124734	0.0921316	0.491702	0.91771	0.21996
C1orf21	6.02097	6.34928	4.47044	6.27868	6.13296	4.814
C1orf210	0	0	0	0	0	0.0381151
C1orf213	0.302376	0.36226	0.340285	25.0397	18.8055	2.28702
C1orf216	7.40476	7.63032	5.34836	9.48012	10.547	7.20185
C1orf220	0.168832	0.0905328	0.0479124	0.0689663	0.1706	0.110278
C1orf226	3.13399	3.72596	1.58716	5.45543	5.83194	2.50889
C1orf228	0.0470857	0	0.012443	0.223267	0.651324	0.0754235
C1orf229	0.069686	0.219139	0.0892911	0.92939	0.903751	0.0306552
C1orf233	0	0	0	0	0.133043	0
C1orf27	7.10795	6.77982	3.85124	11.056	11.0805	6.57625
C1orf35	18.5652	20.908	11.0591	20.7292	26.5298	11.3133
C1orf43	116.486	124.731	159.81	125.46	129.682	168.398
C1orf50	7.72234	6.95527	4.25494	11.8597	8.26372	5.49275
C1orf52	3.84266	4.77865	3.43959	14.2324	14.1716	6.91535
C1orf53	6.51967	6.22933	2.31285	2.42088	9.47579	2.04501
C1orf54	1.5956	2.91262	2.7767	13.3804	11.3924	6.32333
C1orf56	1.33658	1.24404	1.10312	1.62133	2.21047	1.21783
C1orf61	3.91807	3.31575	1.52859	3.29897	1.89492	1.04404
C1orf64	0	0	0	0	0	0
C1orf68	0	0	0	0	0	0
C1orf74	6.6269	5.97662	5.53672	5.66683	7.15177	3.74057
C1orf85	22.0412	21.6511	23.8214	12.3777	13.5808	28.0199
C1orf86	28.531	38.9336	18.7995	37.9093	29.1415	19.7812
C1orf87	0	0	0	0	0	0
C1orf94	0	0	0	0	0	0
C1orf95	0	0	0.00290723	0	0	0.00576212
C1QA	0	0	0	0	0	0
C1QB	0	0	0	0	0	0
C1QBP	162.795	159.286	191.736	153.352	163.684	205.007
C1QC	0	0	0	0	0	0
C1QL1	0	0	0.0198423	0	0.326365	0.1244
C1QL2	0	0	0	0	0	0
C1QL3	0.412939	0.437166	1.02154	0.0970194	0.0816665	1.16022
C1QL4	0.174582	0	0	0.908608	0.578621	0
C1QTNF1	0	0	0	0	0.183292	0.0325669
C1QTNF1-AS1	0	0	0.0255369	0	0	0
C1QTNF2	0	0	0	0	0	0.0168944
C1QTNF8	0	0	0	0	0	0
C1QTNF9	0	0	0	0	0	0
C1R	2.33885	3.03177	9.72373	2.55393	2.01228	10.7348
C1RL	1.88829	1.16357	1.83015	0.660692	0.589025	1.40843
C1RL-AS1	1.21472	1.22105	0.697649	1.87212	1.81107	1.10491
C1S	0.0471992	0	0.151898	0.113799	0.0470861	0.462075
C2	0.0678379	0.0730333	0.98954	0.180406	0.393055	1.38296
C20orf141	0	0	0	0	0	0
C20orf144	0.310498	0	0.315362	1.06942	4.09697	0.515019
C20orf166-AS1	0	0	0	0	0	0
C20orf173	0	0	0.0214901	0	0	0
C20orf194	0	0	0	0	0	0.0128268
C20orf195	0	0	0	0	0.172289	0.0447454
C20orf196	0.913646	1.81636	2.82363	1.271	0.600679	3.52088
C20orf197	0	0	0	0	0	0
C20orf202	0	0.0535191	0.0549354	0	0	0.0271849
C20orf203	0.035349	0	0.0924278	0.0813149	0.0675797	0.129505
C20orf24,TGIF2,TGIF2-C20orf24	92.0455	95.3971	154.491	168.889	176.403	265.076
C20orf27	24.9962	26.3164	33.2696	20.4657	17.3728	23.7899
C20orf62	0	0	0	0	0	0
C20orf78	0	0	0	0	0	0
C20orf85	0	0	0	0	0	0
C20orf96	1.06326	0.92539	2.33581	1.44854	1.57477	2.84013
C21orf119	2.81673	3.78028	2.39968	15.859	19.1003	3.84984
C21orf128	0.380103	0.483632	0.554971	0.166284	0.274886	0.302026
C21orf15	0	0	0.0177448	0	0	0
C21orf2	5.58948	8.11535	16.2804	7.88646	8.42226	14.0684
C21orf33	24.894	27.5118	60.8924	19.2146	21.429	46.3715
C21orf37	0	0	0	0	0	0
C21orf49	0.133723	0.144175	0.363028	0.646006	0.269535	0.334719
C21orf54	0	0	0	0	0	0
C21orf58	2.55096	2.51875	13.3828	5.22562	5.77502	8.49527
C21orf59	25.987	27.3455	46.0582	26.6861	23.2311	33.7938
C21orf62	0.0566238	0.0787638	0.0783129	0.230257	0.416841	0.0765965
C21orf67	0.240203	0.172034	0.543427	0.423194	0.719818	0.396631
C21orf88	0	0	0	0	0	0
C22orf23	0.879362	1.31825	1.1756	0.696634	0.988313	0.868602
C22orf24	0.132007	0.145825	0.0864067	0.626964	0.129829	0.0345703
C22orf29,GNB1L	13.3904	13.6702	23.5161	10.3663	11.842	27.338
C22orf34	1.96279	1.92869	12.1617	12.5601	14.5899	11.168
C22orf39	11.3992	11.9726	13.526	12.5537	12.932	12.7968
C22orf42	0	0	0	0	0	0
C22orf46	1.25221	1.40114	2.04372	2.45852	2.13274	2.19113
C2CD2	1.03992	0.917022	1.54787	0.79984	0.927027	2.98777
C2CD2L	8.13525	8.53354	10.2408	9.44081	11.2426	7.51135
C2CD3	3.39751	3.97087	6.28542	4.53508	4.78857	4.44745
C2CD4A	0.0657047	0	0.0089112	0.296409	0.247723	0.0698216
C2CD4B	0	0	0	0	0.48481	0
C2CD4C	0	0	0	0	0	0
C2CD4D	1.67831	3.10465	0.437029	10.4974	8.04077	1.21413
C2CD5	13.3877	13.1812	10.9874	5.33148	6.66275	7.03483
C2orf15	3.58428	4.39161	2.8369	2.70181	1.75606	1.35787
C2orf16	0.0428344	0.134829	0.238756	0.802772	0.639682	0.238595
C2orf27A	0.872482	0.956634	0.578546	0.189225	0.313997	0.376097
C2orf40	0	0	0	0	0	0
C2orf42	3.66367	4.20702	6.07592	4.72471	6.69548	7.6755
C2orf43	8.12188	8.83578	6.6864	3.78547	4.26182	4.09161
C2orf44	4.90221	5.81554	4.71335	3.88453	3.91545	4.89941
C2orf47	8.645	8.54208	10.2162	17.1143	19.6111	15.2933
C2orf49	5.75946	5.62592	6.17719	8.06159	6.69339	8.18538
C2orf50	0	0	0	0	0	0
C2orf57	0	0	0	0	0	0
C2orf61	0.0870707	0	0.0733582	0.222264	0.359921	0.048508
C2orf66	0	0	0.0129757	0	0.0861519	0
C2orf68	8.68426	8.70217	10.4336	3.59749	3.48105	5.8977
C2orf69	9.71771	11.1459	8.82476	6.4946	5.53891	5.7328
C2orf70	0	0	0	0	0	0
C2orf71	0	0	0	0	0	0
C2orf72	0	0	0.0822683	0	0.106561	0.0593693
C2orf73	0	0	0	0	0	0
C2orf74	3.75961	4.76265	7.23252	3.13473	3.11615	4.86201
C2orf76	4.09582	5.38064	2.392	8.51484	5.49959	2.17545
C2orf78	0.0207727	0	0	0.0507387	0	0
C2orf80	0	0	0	0	0	0
C2orf81	0.647969	0.434771	0.49351	0.309773	0.173884	0.137821
C2orf82	0	0	0.593663	0	0.628607	0.151557
C2orf83	0	0	0	0	0	0
C2orf88	4.28399	4.49018	1.44695	4.11506	4.18684	1.44645
C2orf91	0.0358715	0.038772	0.0267038	0.272238	0.525106	0.190087
C3	0	0	0	0	0	0.00645761
C3AR1	0.26933	0.333703	1.93811	0.670786	1.10587	0.795957
C3orf14	0.0242538	0	0.0544759	0.0648575	0.106241	0.047349
C3orf17	9.35753	9.53418	10.4676	9.69959	10.7599	14.2312
C3orf18	0.431413	0.415948	0.285748	0.522622	1.23309	0.941552
C3orf20	0.138993	0.125866	0.0558436	0.23626	0.136639	0.0750277
C3orf22	0	0	0	0	0	0
C3orf27	0	0	0.00901474	0	0	0.0179042
C3orf30	0	0	0	0	0	0
C3orf33	1.32471	1.2112	1.72248	1.44036	1.10595	2.47001
C3orf35	0.201478	0.123887	0.238514	0.381029	0.478615	0.22179
C3orf36	0	0	0	0	0	0
C3orf38	10.971	10.8685	11.1288	10.5508	11.0573	11.5399
C3orf43	0	0.0412261	0.0359501	0	0.32802	0.0702785
C3orf52	8.69374	7.2928	5.41533	3.61736	4.95799	3.04004
C3orf55	0	0	0	0	0.249095	0
C3orf56	0	0	0	0	0	0
C3orf58	10.4359	10.1944	15.4351	20.5901	19.7959	10.0568
[truncated: 20,123 more rows]
